# Supplementary material for: Causal relationship between gut microbiota and insulin-like growth factor 1: a bidirectional two-sample Mendelian randomization study
Source: Front Cell Infect Microbiol. 2024 Sep 24;14:1406132. doi: 10.3389/fcimb.2024.1406132 (PMC11463061; doi:10.3389/fcimb.2024.1406132)
Supplement: Supplementary Table 1 — Single-nucleotide polymorphisms used as instrumental variables for gut microbiota at the threshold of P<1e-5 in MR analysis. [file Table1.xlsx]

## Sheet: Table S1
SNP	effect_allele.exposure	other_allele.exposure	beta.exposure	se.exposure	pval.exposure	exposure	F
rs11655079	T	C	-0.0560674	0.0124286	5.92516e-06	class Actinobacteria|| id:ebi-a-GCST90016908	20.3506
rs11745923	G	T	0.0563759	0.0115529	1.58132e-06	class Actinobacteria|| id:ebi-a-GCST90016908	23.8125
rs12049045	A	G	0.0510452	0.0114325	8.62621e-06	class Actinobacteria|| id:ebi-a-GCST90016908	19.9355
rs134366	A	G	-0.111877	0.023501	1.50428e-06	class Actinobacteria|| id:ebi-a-GCST90016908	22.6626
rs1376754	G	A	0.0509242	0.0112503	6.71382e-06	class Actinobacteria|| id:ebi-a-GCST90016908	20.489
rs1515761	C	T	-0.0762317	0.0169884	4.96364e-06	class Actinobacteria|| id:ebi-a-GCST90016908	20.1357
rs182549	T	C	-0.111489	0.012066	3.78966e-20	class Actinobacteria|| id:ebi-a-GCST90016908	85.3763
rs4945008	G	A	-0.0540741	0.0121393	5.39237e-06	class Actinobacteria|| id:ebi-a-GCST90016908	19.8423
rs6660520	G	A	-0.0711483	0.0134495	1.10652e-07	class Actinobacteria|| id:ebi-a-GCST90016908	27.9845
rs72767435	T	C	-0.126352	0.0273626	2.56803e-06	class Actinobacteria|| id:ebi-a-GCST90016908	21.3231
rs7322849	T	C	0.0944467	0.0192976	6.20798e-07	class Actinobacteria|| id:ebi-a-GCST90016908	23.9534
rs80083040	T	G	0.155784	0.0348017	8.62105e-06	class Actinobacteria|| id:ebi-a-GCST90016908	20.0376
rs8047955	G	A	-0.0575816	0.0116762	8.3372e-07	class Actinobacteria|| id:ebi-a-GCST90016908	24.32
rs857444	C	T	0.0509553	0.011539	8.92237e-06	class Actinobacteria|| id:ebi-a-GCST90016908	19.5003
rs961091	G	A	0.0501255	0.011255	8.67601e-06	class Actinobacteria|| id:ebi-a-GCST90016908	19.8347
rs140912403	C	T	-0.160677	0.0317708	6.20369e-07	class Alphaproteobacteria|| id:ebi-a-GCST90016909	25.5771
rs34569731	G	A	-0.0705145	0.0157564	7.37921e-06	class Alphaproteobacteria|| id:ebi-a-GCST90016909	20.0282
rs55876211	C	T	-0.080811	0.0184159	7.53633e-06	class Alphaproteobacteria|| id:ebi-a-GCST90016909	19.2555
rs62285697	C	T	0.0805256	0.0180912	9.75933e-06	class Alphaproteobacteria|| id:ebi-a-GCST90016909	19.8122
rs76784716	A	G	0.133271	0.0267738	5.09143e-07	class Alphaproteobacteria|| id:ebi-a-GCST90016909	24.7771
rs7960664	A	G	-0.0969489	0.0215149	8.84301e-06	class Alphaproteobacteria|| id:ebi-a-GCST90016909	20.3052
rs9813022	A	G	-0.0751277	0.0153867	1.05334e-06	class Alphaproteobacteria|| id:ebi-a-GCST90016909	23.8402
rs11110282	A	G	-0.101189	0.0217379	4.85445e-06	class Bacilli|| id:ebi-a-GCST90016910	21.6686
rs11730038	G	A	-0.0630747	0.0128717	1.96024e-06	class Bacilli|| id:ebi-a-GCST90016910	24.0126
rs12797734	T	C	0.0572158	0.0126793	7.21174e-06	class Bacilli|| id:ebi-a-GCST90016910	20.363
rs13068444	A	G	0.0601035	0.0136407	9.53038e-06	class Bacilli|| id:ebi-a-GCST90016910	19.4145
rs1595463	C	A	0.0476864	0.0108547	7.97389e-06	class Bacilli|| id:ebi-a-GCST90016910	19.2998
rs28564647	T	G	-0.0613034	0.0137579	7.81196e-06	class Bacilli|| id:ebi-a-GCST90016910	19.8548
rs2952251	G	A	0.0598868	0.0123903	1.07895e-06	class Bacilli|| id:ebi-a-GCST90016910	23.3614
rs34989881	A	G	0.111056	0.0246039	6.54591e-06	class Bacilli|| id:ebi-a-GCST90016910	20.374
rs35344081	G	A	0.0619529	0.0127066	1.01499e-06	class Bacilli|| id:ebi-a-GCST90016910	23.7719
rs4028634	C	T	-0.0520614	0.0109842	2.2076e-06	class Bacilli|| id:ebi-a-GCST90016910	22.4644
rs4459992	T	C	0.0535854	0.0116362	4.29833e-06	class Bacilli|| id:ebi-a-GCST90016910	21.2066
rs57872228	C	T	-0.0714773	0.0146647	9.21977e-07	class Bacilli|| id:ebi-a-GCST90016910	23.7569
rs694949	A	G	-0.081146	0.0180042	7.59591e-06	class Bacilli|| id:ebi-a-GCST90016910	20.3136
rs74663707	C	T	0.0979154	0.0224074	8.45688e-06	class Bacilli|| id:ebi-a-GCST90016910	19.095
rs7666190	A	C	0.104044	0.0247934	8.46837e-06	class Bacilli|| id:ebi-a-GCST90016910	17.6101
rs77558518	A	G	-0.107255	0.0222879	1.33773e-06	class Bacilli|| id:ebi-a-GCST90016910	23.1578
rs78938557	T	C	0.108007	0.0232858	1.06891e-06	class Bacilli|| id:ebi-a-GCST90016910	21.514
rs9581006	T	C	-0.225309	0.0467697	1.79457e-06	class Bacilli|| id:ebi-a-GCST90016910	23.2075
rs11146701	A	G	0.0473596	0.010541	7.08223e-06	class Bacteroidia|| id:ebi-a-GCST90016911	20.1861
rs111845179	T	C	0.102648	0.0213843	9.23996e-07	class Bacteroidia|| id:ebi-a-GCST90016911	23.0415
rs17343978	A	C	-0.0552057	0.0120278	8.3593e-06	class Bacteroidia|| id:ebi-a-GCST90016911	21.0666
rs2032750	C	T	0.0508393	0.0106807	1.91509e-06	class Bacteroidia|| id:ebi-a-GCST90016911	22.6569
rs2363574	T	C	0.222741	0.0508055	9.93482e-06	class Bacteroidia|| id:ebi-a-GCST90016911	19.2211
rs4146051	G	A	0.107377	0.0245661	8.76436e-06	class Bacteroidia|| id:ebi-a-GCST90016911	19.1051
rs4916508	A	G	0.0466729	0.0105312	8.4711e-06	class Bacteroidia|| id:ebi-a-GCST90016911	19.6415
rs55773148	G	A	-0.121514	0.0236759	3.89583e-07	class Bacteroidia|| id:ebi-a-GCST90016911	26.3414
rs62531359	T	G	0.0655728	0.0149891	9.08657e-06	class Bacteroidia|| id:ebi-a-GCST90016911	19.138
rs62575403	C	T	0.140055	0.0311128	7.06122e-06	class Bacteroidia|| id:ebi-a-GCST90016911	20.2637
rs72706335	T	C	-0.22241	0.0493458	7.65526e-06	class Bacteroidia|| id:ebi-a-GCST90016911	20.3146
rs7631304	G	A	-0.0645771	0.0132957	8.36778e-07	class Bacteroidia|| id:ebi-a-GCST90016911	23.5904
rs79585701	A	C	0.0646823	0.0149628	9.98596e-06	class Bacteroidia|| id:ebi-a-GCST90016911	18.6872
rs929878	T	C	0.0548532	0.012153	4.7338e-06	class Bacteroidia|| id:ebi-a-GCST90016911	20.3722
rs11128180	A	G	0.0592944	0.0128769	3.67147e-06	class Betaproteobacteria|| id:ebi-a-GCST90016912	21.2034
rs1511453	A	G	0.0923492	0.0199158	4.75762e-06	class Betaproteobacteria|| id:ebi-a-GCST90016912	21.5016
rs1928341	G	A	-0.0525581	0.0110408	2.0153e-06	class Betaproteobacteria|| id:ebi-a-GCST90016912	22.661
rs2321387	G	A	-0.0494596	0.0109424	5.80029e-06	class Betaproteobacteria|| id:ebi-a-GCST90016912	20.4304
rs2613606	T	C	0.0513106	0.0109091	2.19816e-06	class Betaproteobacteria|| id:ebi-a-GCST90016912	22.1226
rs320161	G	A	-0.0572286	0.01262	7.33247e-06	class Betaproteobacteria|| id:ebi-a-GCST90016912	20.564
rs4033856	T	C	-0.0832423	0.0167237	5.17166e-07	class Betaproteobacteria|| id:ebi-a-GCST90016912	24.7756
rs56386628	C	T	-0.0622252	0.0135688	5.86949e-06	class Betaproteobacteria|| id:ebi-a-GCST90016912	21.0305
rs6087811	T	G	-0.0978177	0.0198522	7.44303e-07	class Betaproteobacteria|| id:ebi-a-GCST90016912	24.2783
rs62395635	T	C	0.109741	0.0236	2.9409e-06	class Betaproteobacteria|| id:ebi-a-GCST90016912	21.6229
rs75242906	C	T	-0.121083	0.028075	9.27278e-06	class Betaproteobacteria|| id:ebi-a-GCST90016912	18.6006
rs9964679	A	G	0.052911	0.0114866	4.84585e-06	class Betaproteobacteria|| id:ebi-a-GCST90016912	21.2182
rs10774377	G	A	-0.052659	0.0113858	3.24399e-06	class Clostridia|| id:ebi-a-GCST90016913	21.3904
rs112334273	G	A	0.0641008	0.0127404	3.81408e-07	class Clostridia|| id:ebi-a-GCST90016913	25.314
rs13105690	C	T	0.0529097	0.011818	8.77789e-06	class Clostridia|| id:ebi-a-GCST90016913	20.0439
rs13179700	C	T	-0.0511937	0.0109569	3.37085e-06	class Clostridia|| id:ebi-a-GCST90016913	21.8302
rs1842454	G	A	-0.0547202	0.0127338	8.72027e-06	class Clostridia|| id:ebi-a-GCST90016913	18.4663
rs2273429	A	G	-0.0724037	0.0153105	4.52137e-06	class Clostridia|| id:ebi-a-GCST90016913	22.3637
rs6797343	T	G	-0.0592279	0.0134556	9.35643e-06	class Clostridia|| id:ebi-a-GCST90016913	19.3752
rs6814436	C	T	-0.0739995	0.0150815	9.65095e-07	class Clostridia|| id:ebi-a-GCST90016913	24.0751
rs6815608	C	T	-0.103803	0.0210883	4.01856e-07	class Clostridia|| id:ebi-a-GCST90016913	24.2291
rs72738886	T	C	0.0866169	0.0190393	8.24233e-06	class Clostridia|| id:ebi-a-GCST90016913	20.6968
rs72915163	T	C	-0.0581025	0.0120557	1.34295e-06	class Clostridia|| id:ebi-a-GCST90016913	23.2276
rs76767978	G	A	0.0698882	0.0156319	8.39808e-06	class Clostridia|| id:ebi-a-GCST90016913	19.9887
rs992074	T	C	-0.255639	0.0508787	8.77506e-07	class Clostridia|| id:ebi-a-GCST90016913	25.2454
rs11073596	G	T	-0.0510212	0.0114339	8.14442e-06	class Coriobacteriia|| id:ebi-a-GCST90016914	19.9119
rs11250875	T	C	0.06075	0.0130939	4.82848e-06	class Coriobacteriia|| id:ebi-a-GCST90016914	21.5256
rs11656361	A	C	0.0773006	0.017553	8.0201e-06	class Coriobacteriia|| id:ebi-a-GCST90016914	19.3938
rs12974142	G	A	0.0789796	0.0177205	8.51236e-06	class Coriobacteriia|| id:ebi-a-GCST90016914	19.8645
rs13307134	T	C	-0.0565686	0.0126265	7.79938e-06	class Coriobacteriia|| id:ebi-a-GCST90016914	20.0717
rs1397793	A	G	0.0498855	0.0112446	9.77372e-06	class Coriobacteriia|| id:ebi-a-GCST90016914	19.6816
rs1816223	G	A	0.0586265	0.0129006	4.84117e-06	class Coriobacteriia|| id:ebi-a-GCST90016914	20.6523
rs240104	T	C	-0.0603429	0.0126849	1.51604e-06	class Coriobacteriia|| id:ebi-a-GCST90016914	22.6297
rs2442778	A	G	0.116408	0.0258545	9.02693e-06	class Coriobacteriia|| id:ebi-a-GCST90016914	20.2718
rs3025411	A	G	0.0926543	0.0209468	8.26913e-06	class Coriobacteriia|| id:ebi-a-GCST90016914	19.5657
rs34739816	G	T	0.0965017	0.0207666	3.88356e-06	class Coriobacteriia|| id:ebi-a-GCST90016914	21.5943
rs67561917	A	G	-0.0714367	0.0154113	5.39126e-06	class Coriobacteriia|| id:ebi-a-GCST90016914	21.4864
rs719099	A	G	0.0778402	0.0155815	5.43313e-07	class Coriobacteriia|| id:ebi-a-GCST90016914	24.9568
rs8010111	A	G	0.103377	0.0229286	6.8962e-06	class Coriobacteriia|| id:ebi-a-GCST90016914	20.3279
rs1035691	G	A	0.055176	0.0121602	9.65162e-06	class Deltaproteobacteria|| id:ebi-a-GCST90016915	20.5882
rs112381107	C	T	0.206594	0.0456908	4.63052e-06	class Deltaproteobacteria|| id:ebi-a-GCST90016915	20.4446
rs11599763	C	T	0.0544219	0.0117397	3.94121e-06	class Deltaproteobacteria|| id:ebi-a-GCST90016915	21.4899
rs17084793	G	A	-0.0710762	0.015953	5.6863e-06	class Deltaproteobacteria|| id:ebi-a-GCST90016915	19.8501
rs17791387	A	G	-0.0735881	0.0154246	1.60221e-06	class Deltaproteobacteria|| id:ebi-a-GCST90016915	22.7608
rs2692012	G	A	-0.110335	0.0253336	3.14188e-06	class Deltaproteobacteria|| id:ebi-a-GCST90016915	18.9685
rs2838334	G	A	0.0561722	0.0124124	5.44553e-06	class Deltaproteobacteria|| id:ebi-a-GCST90016915	20.4801
rs3935584	C	T	-0.0523484	0.011566	7.50119e-06	class Deltaproteobacteria|| id:ebi-a-GCST90016915	20.4852
rs4506934	C	T	-0.0936514	0.02012	3.58889e-06	class Deltaproteobacteria|| id:ebi-a-GCST90016915	21.6657
rs55744759	A	G	-0.0779693	0.0170738	7.31375e-06	class Deltaproteobacteria|| id:ebi-a-GCST90016915	20.8539
rs6058181	C	T	0.0825716	0.0165958	3.39555e-07	class Deltaproteobacteria|| id:ebi-a-GCST90016915	24.7551
rs62020470	A	G	-0.0585411	0.0129358	4.85087e-06	class Deltaproteobacteria|| id:ebi-a-GCST90016915	20.4802
rs9928243	C	A	-0.0538457	0.0117718	5.02077e-06	class Deltaproteobacteria|| id:ebi-a-GCST90016915	20.9226
rs1074800	G	A	-0.0492438	0.010887	6.14582e-06	class Erysipelotrichia|| id:ebi-a-GCST90016916	20.4591
rs10781552	C	T	-0.0552212	0.0116074	2.33115e-06	class Erysipelotrichia|| id:ebi-a-GCST90016916	22.633
rs17530232	A	G	0.10305	0.0224648	2.79126e-06	class Erysipelotrichia|| id:ebi-a-GCST90016916	21.0422
rs1884466	C	T	-0.0475363	0.0106939	9.52708e-06	class Erysipelotrichia|| id:ebi-a-GCST90016916	19.7596
rs2300774	A	G	-0.0524152	0.0106784	8.95468e-07	class Erysipelotrichia|| id:ebi-a-GCST90016916	24.0936
rs290833	T	G	-0.0497374	0.0111376	8.02897e-06	class Erysipelotrichia|| id:ebi-a-GCST90016916	19.9427
rs35161940	T	C	-0.0806041	0.0167641	1.8451e-06	class Erysipelotrichia|| id:ebi-a-GCST90016916	23.1182
rs4078432	T	C	0.0608929	0.0133764	4.23107e-06	class Erysipelotrichia|| id:ebi-a-GCST90016916	20.7231
rs56970041	T	G	0.0724145	0.0164471	5.40344e-06	class Erysipelotrichia|| id:ebi-a-GCST90016916	19.3853
rs62504403	C	T	0.0681159	0.0127883	1.12264e-07	class Erysipelotrichia|| id:ebi-a-GCST90016916	28.3708
rs7234058	T	C	-0.0945759	0.0194091	9.12347e-07	class Erysipelotrichia|| id:ebi-a-GCST90016916	23.7438
rs7826267	G	T	0.0839071	0.0199131	9.28453e-06	class Erysipelotrichia|| id:ebi-a-GCST90016916	17.755
rs8003149	C	T	0.0538798	0.0116888	4.08479e-06	class Erysipelotrichia|| id:ebi-a-GCST90016916	21.2477
rs11181912	G	A	-0.0579153	0.0118796	9.94764e-07	class Gammaproteobacteria|| id:ebi-a-GCST90016917	23.7675
rs12404135	A	G	-0.0788843	0.0172415	8.89488e-06	class Gammaproteobacteria|| id:ebi-a-GCST90016917	20.933
rs6706173	A	C	0.074251	0.0146392	1.99494e-07	class Gammaproteobacteria|| id:ebi-a-GCST90016917	25.7259
rs75101789	C	T	0.0729012	0.0163003	8.7878e-06	class Gammaproteobacteria|| id:ebi-a-GCST90016917	20.0022
rs79795896	A	G	-0.15921	0.0351373	7.9241e-06	class Gammaproteobacteria|| id:ebi-a-GCST90016917	20.5307
rs9494710	C	T	-0.0549673	0.0120924	4.54611e-06	class Gammaproteobacteria|| id:ebi-a-GCST90016917	20.6625
rs1002941	A	G	-0.105025	0.0233484	8.14836e-06	class Lentisphaeria|| id:ebi-a-GCST90016918	20.2335
rs11770843	C	T	0.109431	0.0234879	1.9073e-06	class Lentisphaeria|| id:ebi-a-GCST90016918	21.7066
rs17114848	G	A	0.152377	0.0324332	4.05864e-06	class Lentisphaeria|| id:ebi-a-GCST90016918	22.0729
rs2031282	A	G	0.122368	0.0270329	4.38258e-06	class Lentisphaeria|| id:ebi-a-GCST90016918	20.4904
rs2825714	A	G	-0.13741	0.0289246	1.72211e-06	class Lentisphaeria|| id:ebi-a-GCST90016918	22.5685
rs62570196	C	T	-0.21635	0.0439866	1.07924e-06	class Lentisphaeria|| id:ebi-a-GCST90016918	24.1921
rs72640280	A	G	0.220207	0.0486196	5.18036e-06	class Lentisphaeria|| id:ebi-a-GCST90016918	20.5135
rs77599476	A	G	0.230292	0.0480168	1.86132e-06	class Lentisphaeria|| id:ebi-a-GCST90016918	23.0023
rs10148250	A	G	-0.0861928	0.0193381	8.67142e-06	class Melainabacteria|| id:ebi-a-GCST90016919	19.8662
rs10738747	A	G	-0.0814624	0.0184409	9.95795e-06	class Melainabacteria|| id:ebi-a-GCST90016919	19.5142
rs11150282	T	C	0.0989487	0.0196972	6.02893e-07	class Melainabacteria|| id:ebi-a-GCST90016919	25.2355
rs113884518	T	C	-0.205352	0.0454982	8.05675e-06	class Melainabacteria|| id:ebi-a-GCST90016919	20.3709
rs28678345	T	C	0.214848	0.0470878	6.69083e-06	class Melainabacteria|| id:ebi-a-GCST90016919	20.8183
rs367480	A	G	0.083758	0.0185796	8.19917e-06	class Melainabacteria|| id:ebi-a-GCST90016919	20.3226
rs4129395	G	A	0.0896187	0.0185106	1.48057e-06	class Melainabacteria|| id:ebi-a-GCST90016919	23.4399
rs789069	A	C	-0.103539	0.0234287	6.84636e-06	class Melainabacteria|| id:ebi-a-GCST90016919	19.5304
rs79790072	T	C	0.226722	0.0487841	3.29011e-06	class Melainabacteria|| id:ebi-a-GCST90016919	21.5989
rs9864379	T	C	-0.159735	0.0292553	5.36056e-08	class Melainabacteria|| id:ebi-a-GCST90016919	29.812
rs10202904	G	T	0.121754	0.0235357	3.01432e-07	class Methanobacteria|| id:ebi-a-GCST90016920	26.7616
rs10424197	A	G	0.111274	0.0247517	9.27897e-06	class Methanobacteria|| id:ebi-a-GCST90016920	20.2105
rs4257531	G	A	0.164498	0.0364959	7.44338e-06	class Methanobacteria|| id:ebi-a-GCST90016920	20.3158
rs56131665	G	A	0.178661	0.039298	6.17988e-06	class Methanobacteria|| id:ebi-a-GCST90016920	20.669
rs6508769	C	T	-0.153519	0.0344519	8.22527e-06	class Methanobacteria|| id:ebi-a-GCST90016920	19.8563
rs6776814	T	C	-0.199566	0.0411825	1.63061e-06	class Methanobacteria|| id:ebi-a-GCST90016920	23.4827
rs73068003	G	T	-0.15814	0.0351803	8.44578e-06	class Methanobacteria|| id:ebi-a-GCST90016920	20.2062
rs73457410	A	G	0.21534	0.0436695	1.40854e-06	class Methanobacteria|| id:ebi-a-GCST90016920	24.316
rs75208022	C	T	-0.227245	0.048763	5.92107e-06	class Methanobacteria|| id:ebi-a-GCST90016920	21.7174
rs894996	C	A	0.216999	0.0449076	1.87556e-06	class Methanobacteria|| id:ebi-a-GCST90016920	23.3494
rs10108398	G	A	0.0769142	0.0153953	1.09001e-06	class Mollicutes|| id:ebi-a-GCST90016921	24.9595
rs11890098	A	G	0.074438	0.0153389	9.56577e-07	class Mollicutes|| id:ebi-a-GCST90016921	23.5505
rs12566890	T	G	-0.101147	0.0230978	3.65098e-06	class Mollicutes|| id:ebi-a-GCST90016921	19.1763
rs17214486	C	A	0.06099	0.0135623	6.60861e-06	class Mollicutes|| id:ebi-a-GCST90016921	20.2232
rs2464826	A	C	0.0944239	0.0211806	8.39499e-06	class Mollicutes|| id:ebi-a-GCST90016921	19.8741
rs28537087	G	A	0.0820873	0.0188312	8.07402e-06	class Mollicutes|| id:ebi-a-GCST90016921	19.0019
rs3768491	G	A	0.0681052	0.0149061	4.2335e-06	class Mollicutes|| id:ebi-a-GCST90016921	20.8753
rs4885016	C	T	0.0819606	0.0181628	7.26993e-06	class Mollicutes|| id:ebi-a-GCST90016921	20.3631
rs6043847	T	C	-0.114937	0.0248606	4.55481e-06	class Mollicutes|| id:ebi-a-GCST90016921	21.3745
rs72901605	T	C	-0.0841852	0.0178119	3.25792e-06	class Mollicutes|| id:ebi-a-GCST90016921	22.3383
rs74603314	T	C	0.221639	0.0462918	1.5569e-06	class Mollicutes|| id:ebi-a-GCST90016921	22.9237
rs78169027	A	G	-0.108283	0.0237289	5.87611e-06	class Mollicutes|| id:ebi-a-GCST90016921	20.8241
rs1135612	G	A	0.0529785	0.0119177	9.26296e-06	class Negativicutes|| id:ebi-a-GCST90016922	19.7613
rs13086907	G	A	0.0625312	0.0131735	1.95488e-06	class Negativicutes|| id:ebi-a-GCST90016922	22.5316
rs1643968	T	C	-0.0565284	0.0112298	4.14601e-07	class Negativicutes|| id:ebi-a-GCST90016922	25.339
rs1649999	A	G	0.0748989	0.0166458	7.58124e-06	class Negativicutes|| id:ebi-a-GCST90016922	20.2461
rs2834062	A	G	0.0489057	0.0108842	8.43918e-06	class Negativicutes|| id:ebi-a-GCST90016922	20.1895
rs4463806	C	T	0.0543966	0.0129365	7.80657e-06	class Negativicutes|| id:ebi-a-GCST90016922	17.6811
rs4722181	T	G	0.0501306	0.0105798	2.00111e-06	class Negativicutes|| id:ebi-a-GCST90016922	22.4518
rs60274479	T	C	-0.0659623	0.0134137	1.1623e-06	class Negativicutes|| id:ebi-a-GCST90016922	24.1821
rs61249479	A	C	0.0777075	0.0168628	2.95474e-06	class Negativicutes|| id:ebi-a-GCST90016922	21.2357
rs71405394	G	A	-0.114178	0.02405	2.16631e-06	class Negativicutes|| id:ebi-a-GCST90016922	22.539
rs73232831	G	A	-0.151829	0.0314932	1.87452e-06	class Negativicutes|| id:ebi-a-GCST90016922	23.2421
rs9423647	G	A	0.047817	0.0105282	6.06108e-06	class Negativicutes|| id:ebi-a-GCST90016922	20.628
rs111862613	T	C	0.090699	0.0196746	3.73844e-06	class Verrucomicrobiae|| id:ebi-a-GCST90016923	21.2517
rs117107102	A	G	0.204683	0.0431572	2.91823e-06	class Verrucomicrobiae|| id:ebi-a-GCST90016923	22.4935
rs11729256	T	C	0.0749798	0.0150177	6.73085e-07	class Verrucomicrobiae|| id:ebi-a-GCST90016923	24.9277
rs12908520	G	A	0.0618926	0.0130946	2.17165e-06	class Verrucomicrobiae|| id:ebi-a-GCST90016923	22.3405
rs2602429	T	C	-0.0746844	0.0156194	2.58297e-06	class Verrucomicrobiae|| id:ebi-a-GCST90016923	22.8629
rs4242783	A	G	-0.0689292	0.0147693	2.63615e-06	class Verrucomicrobiae|| id:ebi-a-GCST90016923	21.7814
rs4936098	G	A	-0.0648843	0.0135928	1.1222e-06	class Verrucomicrobiae|| id:ebi-a-GCST90016923	22.7856
rs61779207	G	A	-0.0758309	0.0167762	6.7228e-06	class Verrucomicrobiae|| id:ebi-a-GCST90016923	20.4317
rs74542928	T	C	0.112164	0.0236422	1.63222e-06	class Verrucomicrobiae|| id:ebi-a-GCST90016923	22.5077
rs9349825	A	G	-0.0704036	0.0147128	2.53688e-06	class Verrucomicrobiae|| id:ebi-a-GCST90016923	22.8981
rs941682	G	A	-0.0631436	0.0143767	9.60993e-06	class Verrucomicrobiae|| id:ebi-a-GCST90016923	19.2904
rs262812	T	C	-0.065675	0.0142257	3.24908e-06	family Acidaminococcaceae|| id:ebi-a-GCST90016924	21.3134
rs2933324	G	A	0.0662557	0.0140257	2.23676e-06	family Acidaminococcaceae|| id:ebi-a-GCST90016924	22.315
rs45497800	T	C	-0.117863	0.0257351	5.86422e-06	family Acidaminococcaceae|| id:ebi-a-GCST90016924	20.9751
rs6589457	G	A	-0.165911	0.0349516	2.3151e-06	family Acidaminococcaceae|| id:ebi-a-GCST90016924	22.5329
rs6923842	T	C	-0.0796106	0.0169192	2.21304e-06	family Acidaminococcaceae|| id:ebi-a-GCST90016924	22.1402
rs74540770	G	A	-0.108969	0.0243533	7.0881e-06	family Acidaminococcaceae|| id:ebi-a-GCST90016924	20.0212
rs78702810	T	C	-0.143755	0.0323244	9.16474e-06	family Acidaminococcaceae|| id:ebi-a-GCST90016924	19.7781
rs2889192	T	G	-0.0887537	0.0195009	3.64418e-06	family Actinomycetaceae|| id:ebi-a-GCST90016925	20.714
rs34583783	G	T	0.123756	0.026427	5.47974e-06	family Actinomycetaceae|| id:ebi-a-GCST90016925	21.9299
rs35011108	A	G	0.241826	0.0503796	1.82671e-06	family Actinomycetaceae|| id:ebi-a-GCST90016925	23.0407
rs4073240	G	A	0.0747546	0.0164684	6.05327e-06	family Actinomycetaceae|| id:ebi-a-GCST90016925	20.605
rs58484246	T	C	0.0761407	0.0169007	6.12421e-06	family Actinomycetaceae|| id:ebi-a-GCST90016925	20.2966
rs112135816	T	G	-0.0775052	0.0171554	5.27667e-06	family Alcaligenaceae|| id:ebi-a-GCST90016926	20.4108
rs1153990	A	G	-0.058727	0.0128306	5.96788e-06	family Alcaligenaceae|| id:ebi-a-GCST90016926	20.9499
rs147968	C	T	0.0489475	0.0110321	9.12704e-06	family Alcaligenaceae|| id:ebi-a-GCST90016926	19.6854
rs28480294	C	T	0.0516967	0.0115503	6.60602e-06	family Alcaligenaceae|| id:ebi-a-GCST90016926	20.0327
rs4033856	T	C	-0.081834	0.0168931	1.02903e-06	family Alcaligenaceae|| id:ebi-a-GCST90016926	23.4665
rs62191117	A	G	0.0684302	0.0133636	2.75943e-07	family Alcaligenaceae|| id:ebi-a-GCST90016926	26.221
rs62395635	T	C	0.110583	0.0238514	3.34696e-06	family Alcaligenaceae|| id:ebi-a-GCST90016926	21.4956
rs6969323	A	C	-0.0593564	0.0129137	3.8858e-06	family Alcaligenaceae|| id:ebi-a-GCST90016926	21.1268
rs74776516	T	G	-0.0944052	0.0213287	6.85046e-06	family Alcaligenaceae|| id:ebi-a-GCST90016926	19.5913
rs7638039	T	C	0.0603335	0.0127779	2.70477e-06	family Alcaligenaceae|| id:ebi-a-GCST90016926	22.2945
rs9537886	A	C	-0.0570888	0.0110683	2.35109e-07	family Alcaligenaceae|| id:ebi-a-GCST90016926	26.6036
rs9964679	A	G	0.0537051	0.0116008	4.47384e-06	family Alcaligenaceae|| id:ebi-a-GCST90016926	21.4316
rs11585893	A	G	-0.0740746	0.0147633	1.79511e-06	family Bacteroidaceae|| id:ebi-a-GCST90016927	25.1751
rs13207588	A	G	-0.059205	0.0131195	7.48497e-06	family Bacteroidaceae|| id:ebi-a-GCST90016927	20.3649
rs1340391	T	C	-0.0592004	0.0132244	6.73008e-06	family Bacteroidaceae|| id:ebi-a-GCST90016927	20.04
rs17619981	T	G	0.0880978	0.0187002	2.68683e-06	family Bacteroidaceae|| id:ebi-a-GCST90016927	22.1941
rs2023437	T	C	-0.0782325	0.0167634	5.01822e-06	family Bacteroidaceae|| id:ebi-a-GCST90016927	21.7796
rs66474973	G	T	0.0812515	0.0164479	6.80973e-07	family Bacteroidaceae|| id:ebi-a-GCST90016927	24.4029
rs66710942	T	C	-0.0488038	0.0107412	5.8626e-06	family Bacteroidaceae|| id:ebi-a-GCST90016927	20.6444
rs6795673	C	T	0.0538565	0.0105251	3.37909e-07	family Bacteroidaceae|| id:ebi-a-GCST90016927	26.1833
rs9507307	C	T	0.0604456	0.0129128	2.12711e-06	family Bacteroidaceae|| id:ebi-a-GCST90016927	21.9123
rs10872669	G	A	0.123071	0.0275665	9.49008e-06	family Bacteroidales S24 7group|| id:ebi-a-GCST90016928	19.9319
rs12748533	G	T	-0.0821108	0.0172701	2.59018e-06	family Bacteroidales S24 7group|| id:ebi-a-GCST90016928	22.6053
rs17043785	T	C	-0.176187	0.0347133	5.11835e-07	family Bacteroidales S24 7group|| id:ebi-a-GCST90016928	25.7606
rs1850003	A	G	0.084048	0.0177806	2.4053e-06	family Bacteroidales S24 7group|| id:ebi-a-GCST90016928	22.3441
rs61508842	T	C	0.122574	0.0272389	7.82781e-06	family Bacteroidales S24 7group|| id:ebi-a-GCST90016928	20.2497
rs7217209	C	T	0.0843019	0.0187308	8.42946e-06	family Bacteroidales S24 7group|| id:ebi-a-GCST90016928	20.2564
rs738193	T	C	0.0847328	0.0165856	3.82164e-07	family Bacteroidales S24 7group|| id:ebi-a-GCST90016928	26.1
rs78609301	A	G	-0.0867065	0.0195709	7.093e-06	family Bacteroidales S24 7group|| id:ebi-a-GCST90016928	19.6283
rs941000	T	C	-0.0850266	0.0163382	3.15559e-07	family Bacteroidales S24 7group|| id:ebi-a-GCST90016928	27.0833
rs10831953	G	A	0.0537537	0.0123746	9.94741e-06	family Bifidobacteriaceae|| id:ebi-a-GCST90016929	18.8692
rs12446429	T	C	0.0810099	0.019073	8.52884e-06	family Bifidobacteriaceae|| id:ebi-a-GCST90016929	18.0401
rs13020688	G	A	0.0584045	0.0122081	1.57373e-06	family Bifidobacteriaceae|| id:ebi-a-GCST90016929	22.8874
rs182549	T	C	-0.11707	0.0126703	5.94155e-20	family Bifidobacteriaceae|| id:ebi-a-GCST90016929	85.3724
rs4957061	T	C	0.0569873	0.0116907	1.1517e-06	family Bifidobacteriaceae|| id:ebi-a-GCST90016929	23.7616
rs540489	T	G	-0.0632518	0.013817	5.36809e-06	family Bifidobacteriaceae|| id:ebi-a-GCST90016929	20.9565
rs55888705	A	G	0.053673	0.0120586	8.66204e-06	family Bifidobacteriaceae|| id:ebi-a-GCST90016929	19.8115
rs6899771	A	G	-0.0914312	0.0202604	7.27998e-06	family Bifidobacteriaceae|| id:ebi-a-GCST90016929	20.3654
rs7174549	T	C	-0.0551726	0.0124655	6.86784e-06	family Bifidobacteriaceae|| id:ebi-a-GCST90016929	19.5897
rs7322849	T	C	0.110676	0.0200996	1.74032e-08	family Bifidobacteriaceae|| id:ebi-a-GCST90016929	30.3202
rs73797465	T	G	-0.0942612	0.0208421	4.84953e-06	family Bifidobacteriaceae|| id:ebi-a-GCST90016929	20.4542
rs857444	C	T	0.0553965	0.0120669	3.8249e-06	family Bifidobacteriaceae|| id:ebi-a-GCST90016929	21.0753
rs10875374	T	C	0.0536759	0.0119436	8.09823e-06	family Clostridiaceae1|| id:ebi-a-GCST90016931	20.1971
rs12186080	G	A	0.0748236	0.016246	5.33962e-06	family Clostridiaceae1|| id:ebi-a-GCST90016931	21.2121
rs12341505	G	A	0.0814503	0.0179338	4.54485e-06	family Clostridiaceae1|| id:ebi-a-GCST90016931	20.6272
rs2795528	G	A	-0.180969	0.0390911	3.80627e-06	family Clostridiaceae1|| id:ebi-a-GCST90016931	21.4315
rs2817172	C	T	0.0563367	0.012392	5.27024e-06	family Clostridiaceae1|| id:ebi-a-GCST90016931	20.6681
rs4723021	T	C	-0.106376	0.0241944	7.42147e-06	family Clostridiaceae1|| id:ebi-a-GCST90016931	19.3311
rs550843	T	C	-0.0734787	0.0168383	7.0912e-06	family Clostridiaceae1|| id:ebi-a-GCST90016931	19.0426
rs56188186	A	G	0.0967773	0.0217471	8.24442e-06	family Clostridiaceae1|| id:ebi-a-GCST90016931	19.8036
rs62397761	A	G	0.0615805	0.0136198	9.07716e-06	family Clostridiaceae1|| id:ebi-a-GCST90016931	20.443
rs881532	G	A	0.0533035	0.0119011	7.8966e-06	family Clostridiaceae1|| id:ebi-a-GCST90016931	20.0603
rs10517600	G	T	-0.0626993	0.0139364	6.82763e-06	family Clostridiales vadin BB60 group|| id:ebi-a-GCST90016932	20.2406
rs10904722	C	T	-0.0672314	0.0147123	5.04836e-06	family Clostridiales vadin BB60 group|| id:ebi-a-GCST90016932	20.8825
rs118104867	C	T	0.214464	0.0455098	3.43598e-06	family Clostridiales vadin BB60 group|| id:ebi-a-GCST90016932	22.2075
rs13409132	A	G	-0.165419	0.0352154	4.3723e-06	family Clostridiales vadin BB60 group|| id:ebi-a-GCST90016932	22.0651
rs17121075	G	A	0.0769254	0.0172234	7.91425e-06	family Clostridiales vadin BB60 group|| id:ebi-a-GCST90016932	19.9481
rs2191834	T	G	-0.0746375	0.0159136	2.50196e-06	family Clostridiales vadin BB60 group|| id:ebi-a-GCST90016932	21.9977
rs28691777	C	T	0.137134	0.0266996	6.95697e-07	family Clostridiales vadin BB60 group|| id:ebi-a-GCST90016932	26.3804
rs34088226	A	G	-0.117807	0.026924	7.66214e-06	family Clostridiales vadin BB60 group|| id:ebi-a-GCST90016932	19.1453
rs55682560	C	T	-0.131519	0.0261319	4.97038e-07	family Clostridiales vadin BB60 group|| id:ebi-a-GCST90016932	25.33
rs6588624	A	G	0.0662317	0.0138147	1.79287e-06	family Clostridiales vadin BB60 group|| id:ebi-a-GCST90016932	22.9852
rs66714985	A	C	0.116908	0.0252447	4.85333e-06	family Clostridiales vadin BB60 group|| id:ebi-a-GCST90016932	21.4461
rs7226487	A	G	-0.0643682	0.0138701	3.58286e-06	family Clostridiales vadin BB60 group|| id:ebi-a-GCST90016932	21.5369
rs7538034	T	G	-0.078598	0.0165982	2.36706e-06	family Clostridiales vadin BB60 group|| id:ebi-a-GCST90016932	22.4234
rs7725895	A	G	-0.116224	0.0240367	3.94357e-06	family Clostridiales vadin BB60 group|| id:ebi-a-GCST90016932	23.3799
rs989682	A	G	0.070194	0.0155364	6.84715e-06	family Clostridiales vadin BB60 group|| id:ebi-a-GCST90016932	20.4126
rs11073596	G	T	-0.0510212	0.0114339	8.14442e-06	family Coriobacteriaceae|| id:ebi-a-GCST90016933	19.9119
rs11250875	T	C	0.06075	0.0130939	4.82848e-06	family Coriobacteriaceae|| id:ebi-a-GCST90016933	21.5256
rs11656361	A	C	0.0773006	0.017553	8.0201e-06	family Coriobacteriaceae|| id:ebi-a-GCST90016933	19.3938
rs12974142	G	A	0.0789796	0.0177205	8.51236e-06	family Coriobacteriaceae|| id:ebi-a-GCST90016933	19.8645
rs13307134	T	C	-0.0565686	0.0126265	7.79938e-06	family Coriobacteriaceae|| id:ebi-a-GCST90016933	20.0717
rs1397793	A	G	0.0498855	0.0112446	9.77372e-06	family Coriobacteriaceae|| id:ebi-a-GCST90016933	19.6816
rs1816223	G	A	0.0586265	0.0129006	4.84117e-06	family Coriobacteriaceae|| id:ebi-a-GCST90016933	20.6523
rs240104	T	C	-0.0603429	0.0126849	1.51604e-06	family Coriobacteriaceae|| id:ebi-a-GCST90016933	22.6297
rs2442778	A	G	0.116408	0.0258545	9.02693e-06	family Coriobacteriaceae|| id:ebi-a-GCST90016933	20.2718
rs3025411	A	G	0.0926543	0.0209468	8.26913e-06	family Coriobacteriaceae|| id:ebi-a-GCST90016933	19.5657
rs34739816	G	T	0.0965017	0.0207666	3.88356e-06	family Coriobacteriaceae|| id:ebi-a-GCST90016933	21.5943
rs67561917	A	G	-0.0714367	0.0154113	5.39126e-06	family Coriobacteriaceae|| id:ebi-a-GCST90016933	21.4864
rs719099	A	G	0.0778402	0.0155815	5.43313e-07	family Coriobacteriaceae|| id:ebi-a-GCST90016933	24.9568
rs8010111	A	G	0.103377	0.0229286	6.8962e-06	family Coriobacteriaceae|| id:ebi-a-GCST90016933	20.3279
rs112893842	T	C	0.110761	0.0232545	2.7503e-06	family Defluviitaleaceae|| id:ebi-a-GCST90016934	22.6861
rs1582238	C	T	-0.0801923	0.0167061	1.692e-06	family Defluviitaleaceae|| id:ebi-a-GCST90016934	23.0417
rs17051335	C	T	-0.134314	0.0292201	4.58121e-06	family Defluviitaleaceae|| id:ebi-a-GCST90016934	21.129
rs1908593	T	C	0.070223	0.0156601	7.85905e-06	family Defluviitaleaceae|| id:ebi-a-GCST90016934	20.108
rs4344384	T	G	-0.0708803	0.0156121	5.86017e-06	family Defluviitaleaceae|| id:ebi-a-GCST90016934	20.6124
rs4677103	A	G	0.0977203	0.0197033	9.42193e-07	family Defluviitaleaceae|| id:ebi-a-GCST90016934	24.5975
rs540220	C	T	0.123954	0.0289814	9.48135e-06	family Defluviitaleaceae|| id:ebi-a-GCST90016934	18.2929
rs55658617	T	C	0.177314	0.0361844	1.40608e-06	family Defluviitaleaceae|| id:ebi-a-GCST90016934	24.0128
rs72731813	C	T	-0.149751	0.0293415	2.75778e-07	family Defluviitaleaceae|| id:ebi-a-GCST90016934	26.048
rs9608282	T	G	0.139014	0.0299429	4.60829e-06	family Defluviitaleaceae|| id:ebi-a-GCST90016934	21.5541
rs9725395	A	G	-0.138357	0.0295185	3.41374e-06	family Defluviitaleaceae|| id:ebi-a-GCST90016934	21.9692
rs112381107	C	T	0.211435	0.0456962	2.81877e-06	family Desulfovibrionaceae|| id:ebi-a-GCST90016935	21.4089
rs11599763	C	T	0.0555931	0.0117493	2.49701e-06	family Desulfovibrionaceae|| id:ebi-a-GCST90016935	22.3881
rs17791387	A	G	-0.0729251	0.0154381	2.09677e-06	family Desulfovibrionaceae|| id:ebi-a-GCST90016935	22.3134
rs2692012	G	A	-0.114231	0.0253568	1.5639e-06	family Desulfovibrionaceae|| id:ebi-a-GCST90016935	20.2945
rs2838334	G	A	0.0571419	0.012423	3.82375e-06	family Desulfovibrionaceae|| id:ebi-a-GCST90016935	21.1571
rs3935584	C	T	-0.0525838	0.0115757	6.78141e-06	family Desulfovibrionaceae|| id:ebi-a-GCST90016935	20.6352
rs4506934	C	T	-0.0943381	0.020138	3.16046e-06	family Desulfovibrionaceae|| id:ebi-a-GCST90016935	21.9453
rs6058181	C	T	0.0834742	0.0166111	2.69911e-07	family Desulfovibrionaceae|| id:ebi-a-GCST90016935	25.2527
rs72647048	T	C	-0.0770089	0.017089	9.60882e-06	family Desulfovibrionaceae|| id:ebi-a-GCST90016935	20.3071
rs9928243	C	A	-0.0541732	0.0117819	4.48477e-06	family Desulfovibrionaceae|| id:ebi-a-GCST90016935	21.1416
rs11026530	T	C	0.0822408	0.0186379	9.42692e-06	family Enterobacteriaceae|| id:ebi-a-GCST90016936	19.4707
rs2374342	C	A	0.0582927	0.0126195	4.51617e-06	family Enterobacteriaceae|| id:ebi-a-GCST90016936	21.3375
rs35673018	G	A	0.0899642	0.0202934	7.63115e-06	family Enterobacteriaceae|| id:ebi-a-GCST90016936	19.653
rs504442	T	G	0.084159	0.0189479	5.17095e-06	family Enterobacteriaceae|| id:ebi-a-GCST90016936	19.7278
rs62210023	A	G	0.0606754	0.0130125	3.13163e-06	family Enterobacteriaceae|| id:ebi-a-GCST90016936	21.7422
rs78143293	A	G	-0.0848521	0.0170415	1.19564e-06	family Enterobacteriaceae|| id:ebi-a-GCST90016936	24.7919
rs79757635	C	A	0.0758597	0.0171286	9.31859e-06	family Enterobacteriaceae|| id:ebi-a-GCST90016936	19.6146
rs1074800	G	A	-0.0492438	0.010887	6.14582e-06	family Erysipelotrichaceae|| id:ebi-a-GCST90016937	20.4591
rs10781552	C	T	-0.0552212	0.0116074	2.33115e-06	family Erysipelotrichaceae|| id:ebi-a-GCST90016937	22.633
rs17530232	A	G	0.10305	0.0224648	2.79126e-06	family Erysipelotrichaceae|| id:ebi-a-GCST90016937	21.0422
rs1884466	C	T	-0.0475363	0.0106939	9.52708e-06	family Erysipelotrichaceae|| id:ebi-a-GCST90016937	19.7596
rs2300774	A	G	-0.0524152	0.0106784	8.95468e-07	family Erysipelotrichaceae|| id:ebi-a-GCST90016937	24.0936
rs290833	T	G	-0.0497374	0.0111376	8.02897e-06	family Erysipelotrichaceae|| id:ebi-a-GCST90016937	19.9427
rs35161940	T	C	-0.0806041	0.0167641	1.8451e-06	family Erysipelotrichaceae|| id:ebi-a-GCST90016937	23.1182
rs4078432	T	C	0.0608929	0.0133764	4.23107e-06	family Erysipelotrichaceae|| id:ebi-a-GCST90016937	20.7231
rs56970041	T	G	0.0724145	0.0164471	5.40344e-06	family Erysipelotrichaceae|| id:ebi-a-GCST90016937	19.3853
rs62504403	C	T	0.0681159	0.0127883	1.12264e-07	family Erysipelotrichaceae|| id:ebi-a-GCST90016937	28.3708
rs7234058	T	C	-0.0945759	0.0194091	9.12347e-07	family Erysipelotrichaceae|| id:ebi-a-GCST90016937	23.7438
rs7826267	G	T	0.0839071	0.0199131	9.28453e-06	family Erysipelotrichaceae|| id:ebi-a-GCST90016937	17.755
rs8003149	C	T	0.0538798	0.0116888	4.08479e-06	family Erysipelotrichaceae|| id:ebi-a-GCST90016937	21.2477
rs10759623	C	T	-0.162115	0.032151	5.78309e-07	family Family XI|| id:ebi-a-GCST90016938	25.4248
rs11547158	A	G	-0.177599	0.0372795	2.70222e-06	family Family XI|| id:ebi-a-GCST90016938	22.6956
rs17379710	T	C	-0.116383	0.0252125	3.97109e-06	family Family XI|| id:ebi-a-GCST90016938	21.3082
rs2155352	A	G	-0.150538	0.0302319	6.63437e-07	family Family XI|| id:ebi-a-GCST90016938	24.7948
rs2156611	T	C	-0.112486	0.0251099	9.42671e-06	family Family XI|| id:ebi-a-GCST90016938	20.0681
rs3733511	A	G	0.128253	0.0274718	3.38556e-06	family Family XI|| id:ebi-a-GCST90016938	21.7952
rs488164	G	T	-0.117998	0.025516	4.79789e-06	family Family XI|| id:ebi-a-GCST90016938	21.3857
rs697771	A	G	-0.117677	0.0251491	3.19374e-06	family Family XI|| id:ebi-a-GCST90016938	21.8947
rs10404377	A	C	0.0503183	0.011165	6.99021e-06	family Family XIII|| id:ebi-a-GCST90016939	20.3111
rs118170811	A	G	0.151619	0.0317112	1.80356e-06	family Family XIII|| id:ebi-a-GCST90016939	22.8603
rs12904405	A	G	-0.0851896	0.0192688	7.67414e-06	family Family XIII|| id:ebi-a-GCST90016939	19.5463
rs1887048	G	A	0.0579979	0.0129602	9.65384e-06	family Family XIII|| id:ebi-a-GCST90016939	20.0263
rs3098182	T	G	-0.0508511	0.011014	4.04027e-06	family Family XIII|| id:ebi-a-GCST90016939	21.3162
rs4293737	A	G	-0.112091	0.0271305	8.38475e-06	family Family XIII|| id:ebi-a-GCST90016939	17.0697
rs482905	G	T	0.0596528	0.012717	3.72349e-06	family Family XIII|| id:ebi-a-GCST90016939	22.0035
rs6501525	A	G	0.0561559	0.0115587	1.23726e-06	family Family XIII|| id:ebi-a-GCST90016939	23.6033
rs66753613	G	A	0.0651136	0.0144251	8.08295e-06	family Family XIII|| id:ebi-a-GCST90016939	20.3754
rs6797051	C	T	-0.0805985	0.0171364	4.89283e-06	family Family XIII|| id:ebi-a-GCST90016939	22.1215
rs7514702	T	C	-0.0663236	0.0141626	3.91643e-06	family Family XIII|| id:ebi-a-GCST90016939	21.9306
rs10402491	C	T	0.0661701	0.014851	7.58351e-06	family Lachnospiraceae|| id:ebi-a-GCST90016940	19.8524
rs11139361	C	T	-0.0494463	0.0110503	4.26265e-06	family Lachnospiraceae|| id:ebi-a-GCST90016940	20.0226
rs112040820	A	G	0.0549584	0.0117086	2.41835e-06	family Lachnospiraceae|| id:ebi-a-GCST90016940	22.0322
rs11841382	G	T	-0.0718128	0.017462	9.57767e-06	family Lachnospiraceae|| id:ebi-a-GCST90016940	16.9128
rs11979110	T	C	-0.0500924	0.0105069	1.81844e-06	family Lachnospiraceae|| id:ebi-a-GCST90016940	22.7297
rs1205443	A	G	0.0501415	0.0112157	7.28836e-06	family Lachnospiraceae|| id:ebi-a-GCST90016940	19.9867
rs12562372	G	T	-0.0515295	0.01067	1.42945e-06	family Lachnospiraceae|| id:ebi-a-GCST90016940	23.3229
rs12760724	A	C	-0.0484566	0.0107934	7.26742e-06	family Lachnospiraceae|| id:ebi-a-GCST90016940	20.1553
rs13005175	G	A	-0.0993483	0.0218395	8.37067e-06	family Lachnospiraceae|| id:ebi-a-GCST90016940	20.6936
rs146660815	T	C	-0.215114	0.0476778	6.53236e-06	family Lachnospiraceae|| id:ebi-a-GCST90016940	20.3566
rs2159863	A	G	-0.0585831	0.0128742	3.69556e-06	family Lachnospiraceae|| id:ebi-a-GCST90016940	20.7064
rs2910921	C	T	-0.160302	0.035832	8.41977e-06	family Lachnospiraceae|| id:ebi-a-GCST90016940	20.0141
rs3127230	C	T	-0.0503537	0.0112201	6.20326e-06	family Lachnospiraceae|| id:ebi-a-GCST90016940	20.1405
rs35524804	T	C	-0.0607481	0.0125216	2.44997e-06	family Lachnospiraceae|| id:ebi-a-GCST90016940	23.5367
rs7359994	C	T	0.0503142	0.0112482	5.35895e-06	family Lachnospiraceae|| id:ebi-a-GCST90016940	20.0085
rs79086868	T	C	0.0776723	0.0164472	3.01426e-06	family Lachnospiraceae|| id:ebi-a-GCST90016940	22.3022
rs959845	T	C	0.0493666	0.0107801	5.16952e-06	family Lachnospiraceae|| id:ebi-a-GCST90016940	20.9711
rs9929145	G	A	-0.125721	0.0245233	2.83596e-07	family Lachnospiraceae|| id:ebi-a-GCST90016940	26.282
rs11674854	C	T	-0.0830224	0.0175267	2.59543e-06	family Lactobacillaceae|| id:ebi-a-GCST90016941	22.4383
rs1530559	G	A	0.0772453	0.0176921	9.6525e-06	family Lactobacillaceae|| id:ebi-a-GCST90016941	19.0627
rs16861661	G	A	-0.193287	0.0379293	2.70128e-07	family Lactobacillaceae|| id:ebi-a-GCST90016941	25.969
rs62314653	C	A	0.177082	0.0392269	6.59189e-06	family Lactobacillaceae|| id:ebi-a-GCST90016941	20.3789
rs74599091	A	G	0.191613	0.0425039	7.6952e-06	family Lactobacillaceae|| id:ebi-a-GCST90016941	20.3232
rs768253	T	G	-0.0792344	0.0170604	3.60761e-06	family Lactobacillaceae|| id:ebi-a-GCST90016941	21.5699
rs77478751	A	G	-0.219178	0.0473566	5.9595e-06	family Lactobacillaceae|| id:ebi-a-GCST90016941	21.4207
rs921925	A	C	0.0999419	0.0201687	5.77192e-07	family Lactobacillaceae|| id:ebi-a-GCST90016941	24.555
rs9345899	A	G	-0.124042	0.0278946	9.44583e-06	family Lactobacillaceae|| id:ebi-a-GCST90016941	19.7741
rs10202904	G	T	0.121754	0.0235357	3.01432e-07	family Methanobacteriaceae|| id:ebi-a-GCST90016942	26.7616
rs10424197	A	G	0.111274	0.0247517	9.27897e-06	family Methanobacteriaceae|| id:ebi-a-GCST90016942	20.2105
rs4257531	G	A	0.164498	0.0364959	7.44338e-06	family Methanobacteriaceae|| id:ebi-a-GCST90016942	20.3158
rs56131665	G	A	0.178661	0.039298	6.17988e-06	family Methanobacteriaceae|| id:ebi-a-GCST90016942	20.669
rs6508769	C	T	-0.153519	0.0344519	8.22527e-06	family Methanobacteriaceae|| id:ebi-a-GCST90016942	19.8563
rs6776814	T	C	-0.199566	0.0411825	1.63061e-06	family Methanobacteriaceae|| id:ebi-a-GCST90016942	23.4827
rs73068003	G	T	-0.15814	0.0351803	8.44578e-06	family Methanobacteriaceae|| id:ebi-a-GCST90016942	20.2062
rs73457410	A	G	0.21534	0.0436695	1.40854e-06	family Methanobacteriaceae|| id:ebi-a-GCST90016942	24.316
rs75208022	C	T	-0.227245	0.048763	5.92107e-06	family Methanobacteriaceae|| id:ebi-a-GCST90016942	21.7174
rs894996	C	A	0.216999	0.0449076	1.87556e-06	family Methanobacteriaceae|| id:ebi-a-GCST90016942	23.3494
rs111966731	T	C	0.204031	0.0445746	4.56321e-06	family Oxalobacteraceae|| id:ebi-a-GCST90016943	20.9516
rs11246212	C	T	-0.13607	0.0291797	4.50837e-06	family Oxalobacteraceae|| id:ebi-a-GCST90016943	21.7452
rs12002250	A	C	0.196145	0.044523	5.53197e-06	family Oxalobacteraceae|| id:ebi-a-GCST90016943	19.4082
rs1569853	T	C	-0.140043	0.0281704	7.45178e-07	family Oxalobacteraceae|| id:ebi-a-GCST90016943	24.7136
rs17138946	G	T	-0.189444	0.0430248	8.09003e-06	family Oxalobacteraceae|| id:ebi-a-GCST90016943	19.3876
rs36057338	G	T	0.181604	0.0398742	6.25792e-06	family Oxalobacteraceae|| id:ebi-a-GCST90016943	20.7428
rs4428215	G	A	0.12561	0.0230053	4.87933e-08	family Oxalobacteraceae|| id:ebi-a-GCST90016943	29.8121
rs561239	A	G	0.105525	0.0236769	7.19383e-06	family Oxalobacteraceae|| id:ebi-a-GCST90016943	19.8637
rs6000536	C	T	-0.118383	0.0241355	7.3872e-07	family Oxalobacteraceae|| id:ebi-a-GCST90016943	24.0584
rs62435498	C	A	0.181521	0.0400608	7.4583e-06	family Oxalobacteraceae|| id:ebi-a-GCST90016943	20.5312
rs736744	T	C	-0.105642	0.0200648	1.49417e-07	family Oxalobacteraceae|| id:ebi-a-GCST90016943	27.7207
rs7993559	A	C	-0.0921059	0.0201114	5.03733e-06	family Oxalobacteraceae|| id:ebi-a-GCST90016943	20.9744
rs80330081	A	C	-0.18756	0.0423688	6.64003e-06	family Oxalobacteraceae|| id:ebi-a-GCST90016943	19.5969
rs934049	G	A	0.109751	0.0238636	4.21143e-06	family Oxalobacteraceae|| id:ebi-a-GCST90016943	21.1517
rs10965428	C	A	-0.119902	0.0258219	4.29151e-06	family Pasteurellaceae|| id:ebi-a-GCST90016944	21.5614
rs111582866	G	A	-0.113957	0.0256403	7.06627e-06	family Pasteurellaceae|| id:ebi-a-GCST90016944	19.7531
rs12050685	A	G	-0.0670948	0.015239	9.18523e-06	family Pasteurellaceae|| id:ebi-a-GCST90016944	19.385
rs16970009	A	G	0.187381	0.0429572	7.31526e-06	family Pasteurellaceae|| id:ebi-a-GCST90016944	19.0274
rs35510	A	G	0.122729	0.0264958	4.01578e-06	family Pasteurellaceae|| id:ebi-a-GCST90016944	21.4556
rs4822728	T	C	0.0685479	0.0149032	4.71846e-06	family Pasteurellaceae|| id:ebi-a-GCST90016944	21.1558
rs6972479	A	G	-0.0781862	0.0175366	7.74819e-06	family Pasteurellaceae|| id:ebi-a-GCST90016944	19.8779
rs72756943	G	A	0.13988	0.0303029	3.3522e-06	family Pasteurellaceae|| id:ebi-a-GCST90016944	21.308
rs73139353	A	C	-0.222573	0.0484634	8.71325e-06	family Pasteurellaceae|| id:ebi-a-GCST90016944	21.092
rs76022354	C	T	0.24289	0.0500406	1.82856e-06	family Pasteurellaceae|| id:ebi-a-GCST90016944	23.5599
rs78909003	T	C	-0.241159	0.0498372	2.04894e-06	family Pasteurellaceae|| id:ebi-a-GCST90016944	23.4153
rs9382510	C	T	-0.0881865	0.0169965	2.476e-07	family Pasteurellaceae|| id:ebi-a-GCST90016944	26.9206
rs9895850	T	C	-0.176406	0.041017	9.0826e-06	family Pasteurellaceae|| id:ebi-a-GCST90016944	18.4969
rs9938097	C	T	0.0710386	0.0158024	8.22602e-06	family Pasteurellaceae|| id:ebi-a-GCST90016944	20.2089
rs117452796	A	G	-0.257982	0.0549569	3.15297e-06	family Peptococcaceae|| id:ebi-a-GCST90016945	22.0361
rs12144792	C	T	0.064399	0.0141246	5.82237e-06	family Peptococcaceae|| id:ebi-a-GCST90016945	20.7877
rs12634826	T	G	-0.0739885	0.0150931	1.01109e-06	family Peptococcaceae|| id:ebi-a-GCST90016945	24.031
rs12992764	T	G	0.0684213	0.0141137	1.46157e-06	family Peptococcaceae|| id:ebi-a-GCST90016945	23.5018
rs150600492	A	C	0.135774	0.0289757	2.31308e-06	family Peptococcaceae|| id:ebi-a-GCST90016945	21.9566
rs35703006	G	T	0.0812655	0.0164355	4.94778e-07	family Peptococcaceae|| id:ebi-a-GCST90016945	24.4482
rs4990837	G	A	-0.0910387	0.0185869	1.74193e-06	family Peptococcaceae|| id:ebi-a-GCST90016945	23.9904
rs75430375	C	T	-0.147941	0.0317498	3.40847e-06	family Peptococcaceae|| id:ebi-a-GCST90016945	21.7118
rs75898026	A	G	-0.0821779	0.0173541	2.02209e-06	family Peptococcaceae|| id:ebi-a-GCST90016945	22.4236
rs10805326	A	G	-0.0566637	0.012276	4.03395e-06	family Peptostreptococcaceae|| id:ebi-a-GCST90016946	21.3057
rs117020988	C	T	0.182411	0.0372126	1.02795e-06	family Peptostreptococcaceae|| id:ebi-a-GCST90016946	24.0282
rs12377846	C	A	-0.252	0.0511627	7.26256e-07	family Peptostreptococcaceae|| id:ebi-a-GCST90016946	24.2602
rs12986312	T	G	0.0571818	0.0125947	5.76713e-06	family Peptostreptococcaceae|| id:ebi-a-GCST90016946	20.6129
rs1467258	G	A	0.072584	0.0162321	7.89805e-06	family Peptostreptococcaceae|| id:ebi-a-GCST90016946	19.9955
rs1520207	T	C	-0.0525658	0.0112476	3.16548e-06	family Peptostreptococcaceae|| id:ebi-a-GCST90016946	21.8417
rs4692811	C	T	0.0642075	0.0126913	4.21124e-07	family Peptostreptococcaceae|| id:ebi-a-GCST90016946	25.5952
rs59865771	C	T	-0.0573764	0.0127192	7.69024e-06	family Peptostreptococcaceae|| id:ebi-a-GCST90016946	20.3492
rs59987323	C	T	-0.0537078	0.011443	2.70085e-06	family Peptostreptococcaceae|| id:ebi-a-GCST90016946	22.029
rs61841503	G	A	0.0919658	0.0161331	9.80122e-09	family Peptostreptococcaceae|| id:ebi-a-GCST90016946	32.495
rs6721459	G	A	-0.0509823	0.0111975	5.07762e-06	family Peptostreptococcaceae|| id:ebi-a-GCST90016946	20.7299
rs76982728	T	C	0.124203	0.0266923	3.24056e-06	family Peptostreptococcaceae|| id:ebi-a-GCST90016946	21.6517
rs77540684	T	G	0.106725	0.0245638	8.13711e-06	family Peptostreptococcaceae|| id:ebi-a-GCST90016946	18.8774
rs9573937	A	G	-0.0693637	0.0142907	1.70589e-06	family Peptostreptococcaceae|| id:ebi-a-GCST90016946	23.559
rs10762312	A	G	0.052368	0.0118814	8.70362e-06	family Porphyromonadaceae|| id:ebi-a-GCST90016947	19.4266
rs10858364	G	T	0.055316	0.012085	4.31062e-06	family Porphyromonadaceae|| id:ebi-a-GCST90016947	20.9512
rs17065783	A	G	-0.059133	0.0122235	1.79349e-06	family Porphyromonadaceae|| id:ebi-a-GCST90016947	23.4028
rs1980561	A	G	-0.0485289	0.0109284	8.9454e-06	family Porphyromonadaceae|| id:ebi-a-GCST90016947	19.7191
rs35233670	T	C	-0.0473576	0.010602	7.90988e-06	family Porphyromonadaceae|| id:ebi-a-GCST90016947	19.9528
rs35961441	A	C	0.0915257	0.0207306	8.37394e-06	family Porphyromonadaceae|| id:ebi-a-GCST90016947	19.4923
rs6953849	A	G	0.0718149	0.0150724	2.44478e-06	family Porphyromonadaceae|| id:ebi-a-GCST90016947	22.702
rs7330827	T	C	-0.103842	0.0237355	8.04896e-06	family Porphyromonadaceae|| id:ebi-a-GCST90016947	19.1403
rs864093	A	C	-0.0527939	0.0117499	9.59798e-06	family Porphyromonadaceae|| id:ebi-a-GCST90016947	20.1883
rs12057990	C	T	0.0589878	0.0132268	8.9747e-06	family Prevotellaceae|| id:ebi-a-GCST90016948	19.8891
rs12118202	T	C	-0.0751986	0.0147265	5.5423e-07	family Prevotellaceae|| id:ebi-a-GCST90016948	26.0748
rs13069367	A	C	-0.0539768	0.0119687	7.39486e-06	family Prevotellaceae|| id:ebi-a-GCST90016948	20.3386
rs148376875	T	G	0.084515	0.0179163	2.08027e-06	family Prevotellaceae|| id:ebi-a-GCST90016948	22.2521
rs2206482	T	G	-0.0569105	0.0117486	1.30377e-06	family Prevotellaceae|| id:ebi-a-GCST90016948	23.4646
rs2278540	G	A	0.0554249	0.0123265	8.43587e-06	family Prevotellaceae|| id:ebi-a-GCST90016948	20.2176
rs34660375	A	G	-0.0805894	0.0178291	7.40321e-06	family Prevotellaceae|| id:ebi-a-GCST90016948	20.4313
rs3758087	C	T	-0.0564199	0.0124655	8.60578e-06	family Prevotellaceae|| id:ebi-a-GCST90016948	20.4854
rs3860225	A	G	0.083936	0.0167936	5.4968e-07	family Prevotellaceae|| id:ebi-a-GCST90016948	24.9809
rs4493272	T	C	-0.0604992	0.0118027	3.02315e-07	family Prevotellaceae|| id:ebi-a-GCST90016948	26.2746
rs4685827	T	C	-0.0679529	0.0145407	2.77192e-06	family Prevotellaceae|| id:ebi-a-GCST90016948	21.8396
rs7252711	G	A	0.0740876	0.0161926	5.56583e-06	family Prevotellaceae|| id:ebi-a-GCST90016948	20.9343
rs7975087	C	A	-0.0601448	0.0135454	7.59451e-06	family Prevotellaceae|| id:ebi-a-GCST90016948	19.7157
rs912860	A	G	0.229046	0.0483124	9.29929e-07	family Prevotellaceae|| id:ebi-a-GCST90016948	22.4765
rs9586501	G	A	0.0592681	0.0127329	2.58988e-06	family Prevotellaceae|| id:ebi-a-GCST90016948	21.6664
rs9958960	G	A	-0.0914807	0.0173611	1.06324e-07	family Prevotellaceae|| id:ebi-a-GCST90016948	27.7654
rs1035406	G	A	-0.11354	0.0250863	5.84454e-06	family Rhodospirillaceae|| id:ebi-a-GCST90016949	20.4845
rs11591293	G	T	0.0743184	0.0158724	2.67147e-06	family Rhodospirillaceae|| id:ebi-a-GCST90016949	21.9234
rs13336560	C	T	-0.0701719	0.0158061	9.17339e-06	family Rhodospirillaceae|| id:ebi-a-GCST90016949	19.7096
rs1549633	A	C	0.0999312	0.0218634	4.70392e-06	family Rhodospirillaceae|| id:ebi-a-GCST90016949	20.8914
rs1923415	A	G	-0.0999238	0.0227326	9.63696e-06	family Rhodospirillaceae|| id:ebi-a-GCST90016949	19.3214
rs3754624	C	T	0.0971389	0.0200064	1.71479e-06	family Rhodospirillaceae|| id:ebi-a-GCST90016949	23.5748
rs4278423	T	C	0.107529	0.0235725	3.12018e-06	family Rhodospirillaceae|| id:ebi-a-GCST90016949	20.8085
rs55876211	C	T	-0.0911851	0.0196395	2.86682e-06	family Rhodospirillaceae|| id:ebi-a-GCST90016949	21.5569
rs61933850	G	A	0.164808	0.0360647	7.22587e-06	family Rhodospirillaceae|| id:ebi-a-GCST90016949	20.883
rs6679026	T	C	0.111984	0.0251088	9.94672e-06	family Rhodospirillaceae|| id:ebi-a-GCST90016949	19.8912
rs7001029	C	T	0.117366	0.0261324	5.34749e-06	family Rhodospirillaceae|| id:ebi-a-GCST90016949	20.1709
rs72714493	A	G	0.0816858	0.0180791	7.3492e-06	family Rhodospirillaceae|| id:ebi-a-GCST90016949	20.4145
rs74354280	C	T	-0.0911896	0.0204907	6.67298e-06	family Rhodospirillaceae|| id:ebi-a-GCST90016949	19.8051
rs76784716	A	G	0.136049	0.0285767	1.48988e-06	family Rhodospirillaceae|| id:ebi-a-GCST90016949	22.6656
rs9813022	A	G	-0.0842444	0.0163583	2.53122e-07	family Rhodospirillaceae|| id:ebi-a-GCST90016949	26.522
rs10217435	C	T	-0.0883756	0.0197506	6.50759e-06	family Rikenellaceae|| id:ebi-a-GCST90016950	20.0218
rs10832801	A	C	-0.0534763	0.0122666	7.50412e-06	family Rikenellaceae|| id:ebi-a-GCST90016950	19.0053
rs1939881	G	A	-0.105589	0.0206213	5.64378e-07	family Rikenellaceae|| id:ebi-a-GCST90016950	26.2183
rs2447496	A	G	0.0549203	0.0121904	6.08611e-06	family Rikenellaceae|| id:ebi-a-GCST90016950	20.2969
rs2833282	G	A	0.0711137	0.0156966	4.31102e-06	family Rikenellaceae|| id:ebi-a-GCST90016950	20.5256
rs35909684	A	C	-0.0850181	0.0191539	7.09823e-06	family Rikenellaceae|| id:ebi-a-GCST90016950	19.7019
rs36021379	A	G	-0.0656005	0.0144903	7.19515e-06	family Rikenellaceae|| id:ebi-a-GCST90016950	20.4955
rs4264350	T	C	-0.0526393	0.0108555	1.34831e-06	family Rikenellaceae|| id:ebi-a-GCST90016950	23.5137
rs59663348	G	A	0.0570915	0.0125048	6.12238e-06	family Rikenellaceae|| id:ebi-a-GCST90016950	20.8444
rs62532512	A	C	0.0504257	0.0107399	2.76427e-06	family Rikenellaceae|| id:ebi-a-GCST90016950	22.0447
rs6744030	C	T	0.0696747	0.0157103	9.31515e-06	family Rikenellaceae|| id:ebi-a-GCST90016950	19.669
rs67705352	T	G	-0.0549688	0.0110534	6.57552e-07	family Rikenellaceae|| id:ebi-a-GCST90016950	24.7309
rs6837275	A	G	0.0570355	0.011887	1.447e-06	family Rikenellaceae|| id:ebi-a-GCST90016950	23.0222
rs7242694	C	T	-0.0618674	0.0134882	5.80711e-06	family Rikenellaceae|| id:ebi-a-GCST90016950	21.0385
rs74474130	T	G	0.137747	0.0295688	3.61377e-06	family Rikenellaceae|| id:ebi-a-GCST90016950	21.7019
rs77885767	C	T	-0.156209	0.0336482	2.84695e-06	family Rikenellaceae|| id:ebi-a-GCST90016950	21.552
rs9389714	C	T	-0.0636841	0.0143416	8.79063e-06	family Rikenellaceae|| id:ebi-a-GCST90016950	19.7182
rs9578457	G	A	-0.141478	0.0315848	3.99448e-06	family Rikenellaceae|| id:ebi-a-GCST90016950	20.0642
rs9603208	G	T	0.0821173	0.0159596	1.91801e-07	family Rikenellaceae|| id:ebi-a-GCST90016950	26.4744
rs10093275	T	C	-0.0534595	0.011677	5.35229e-06	family Ruminococcaceae|| id:ebi-a-GCST90016951	20.9598
rs10166469	C	T	0.053336	0.0120209	8.52158e-06	family Ruminococcaceae|| id:ebi-a-GCST90016951	19.6864
rs1158100	G	A	0.0490539	0.0109865	8.60855e-06	family Ruminococcaceae|| id:ebi-a-GCST90016951	19.9356
rs1612733	T	C	0.108708	0.0238006	4.22435e-06	family Ruminococcaceae|| id:ebi-a-GCST90016951	20.8616
rs17376049	T	C	0.0848534	0.0172114	7.29625e-07	family Ruminococcaceae|| id:ebi-a-GCST90016951	24.3056
rs2113833	C	T	-0.169146	0.0355009	1.14464e-06	family Ruminococcaceae|| id:ebi-a-GCST90016951	22.701
rs3009418	A	C	-0.0927607	0.0210123	8.6902e-06	family Ruminococcaceae|| id:ebi-a-GCST90016951	19.4886
rs55793120	T	C	0.13822	0.0266152	1.44338e-07	family Ruminococcaceae|| id:ebi-a-GCST90016951	26.9701
rs56199908	T	C	-0.199327	0.0410444	1.66414e-06	family Ruminococcaceae|| id:ebi-a-GCST90016951	23.5844
rs76724913	T	G	0.0901053	0.0203104	9.60484e-06	family Ruminococcaceae|| id:ebi-a-GCST90016951	19.6818
rs10028567	C	T	-0.0934027	0.0190343	3.72495e-06	family Streptococcaceae|| id:ebi-a-GCST90016952	24.0794
rs11110281	T	C	-0.130554	0.0225943	1.40136e-08	family Streptococcaceae|| id:ebi-a-GCST90016952	33.3874
rs16950051	A	G	0.107008	0.0236973	5.33814e-06	family Streptococcaceae|| id:ebi-a-GCST90016952	20.3908
rs2370083	G	T	-0.0842751	0.0184509	4.25667e-06	family Streptococcaceae|| id:ebi-a-GCST90016952	20.8624
rs2952251	G	A	0.0639298	0.0126525	3.72237e-07	family Streptococcaceae|| id:ebi-a-GCST90016952	25.5302
rs35344081	G	A	0.0609349	0.0129703	2.63846e-06	family Streptococcaceae|| id:ebi-a-GCST90016952	22.0715
rs4968759	A	G	-0.0544035	0.0111271	8.91887e-07	family Streptococcaceae|| id:ebi-a-GCST90016952	23.9051
rs57646748	G	A	-0.088021	0.019876	7.88352e-06	family Streptococcaceae|| id:ebi-a-GCST90016952	19.6117
rs6806351	T	C	-0.0619209	0.0135744	6.93793e-06	family Streptococcaceae|| id:ebi-a-GCST90016952	20.8081
rs72739637	A	G	0.0927983	0.0192021	1.82163e-06	family Streptococcaceae|| id:ebi-a-GCST90016952	23.3551
rs77968078	G	A	-0.0993013	0.0224788	7.93341e-06	family Streptococcaceae|| id:ebi-a-GCST90016952	19.5148
rs7916711	A	G	0.0959639	0.021545	6.32732e-06	family Streptococcaceae|| id:ebi-a-GCST90016952	19.8391
rs957755	T	G	-0.0642449	0.0142702	7.41515e-06	family Streptococcaceae|| id:ebi-a-GCST90016952	20.2683
rs9903102	C	A	-0.0693015	0.0154096	4.91802e-06	family Streptococcaceae|| id:ebi-a-GCST90016952	20.2257
rs111810795	C	T	-0.0867108	0.0180573	1.72926e-06	family Veillonellaceae|| id:ebi-a-GCST90016956	23.059
rs114889439	A	G	-0.253809	0.0539169	6.19028e-06	family Veillonellaceae|| id:ebi-a-GCST90016956	22.1597
rs11700976	C	A	0.0503337	0.0113763	9.2538e-06	family Veillonellaceae|| id:ebi-a-GCST90016956	19.5756
rs12186441	G	A	0.208096	0.0453999	4.52856e-06	family Veillonellaceae|| id:ebi-a-GCST90016956	21.0096
rs12668619	A	G	0.055301	0.0117654	2.57365e-06	family Veillonellaceae|| id:ebi-a-GCST90016956	22.0929
rs12741784	C	T	-0.0621452	0.0119266	1.28493e-07	family Veillonellaceae|| id:ebi-a-GCST90016956	27.1508
rs1442060	A	G	0.0514024	0.0112125	4.50671e-06	family Veillonellaceae|| id:ebi-a-GCST90016956	21.0166
rs1693340	T	C	0.0818934	0.018245	9.25273e-06	family Veillonellaceae|| id:ebi-a-GCST90016956	20.147
rs2175069	G	A	0.0526752	0.0114886	4.63554e-06	family Veillonellaceae|| id:ebi-a-GCST90016956	21.0222
rs2561116	T	G	-0.083617	0.0187159	7.88515e-06	family Veillonellaceae|| id:ebi-a-GCST90016956	19.9603
rs2585520	G	T	-0.0904972	0.0200428	5.26926e-06	family Veillonellaceae|| id:ebi-a-GCST90016956	20.387
rs4263802	A	G	-0.050942	0.0114921	7.45006e-06	family Veillonellaceae|| id:ebi-a-GCST90016956	19.6496
rs4461038	G	A	0.0554965	0.0119467	3.73474e-06	family Veillonellaceae|| id:ebi-a-GCST90016956	21.5792
rs4797169	T	C	0.0587799	0.0128297	4.49345e-06	family Veillonellaceae|| id:ebi-a-GCST90016956	20.9906
rs61264131	A	C	0.202367	0.0464388	6.74544e-06	family Veillonellaceae|| id:ebi-a-GCST90016956	18.9897
rs6692542	G	A	-0.0534397	0.0118254	8.67981e-06	family Veillonellaceae|| id:ebi-a-GCST90016956	20.4219
rs6909981	C	T	-0.0638696	0.0141765	5.47621e-06	family Veillonellaceae|| id:ebi-a-GCST90016956	20.2979
rs79535861	A	C	0.100666	0.0207016	1.57688e-06	family Veillonellaceae|| id:ebi-a-GCST90016956	23.646
rs9345168	A	C	-0.0509102	0.0113253	8.48887e-06	family Veillonellaceae|| id:ebi-a-GCST90016956	20.2074
rs111862613	T	C	0.0907065	0.0196746	3.7313e-06	family Verrucomicrobiaceae|| id:ebi-a-GCST90016957	21.2552
rs117107102	A	G	0.204683	0.0431572	2.91823e-06	family Verrucomicrobiaceae|| id:ebi-a-GCST90016957	22.4935
rs11729256	T	C	0.0749798	0.0150177	6.73085e-07	family Verrucomicrobiaceae|| id:ebi-a-GCST90016957	24.9277
rs12908520	G	A	0.0619104	0.0130946	2.15139e-06	family Verrucomicrobiaceae|| id:ebi-a-GCST90016957	22.3534
rs2602429	T	C	-0.0745516	0.0156195	2.69942e-06	family Verrucomicrobiaceae|| id:ebi-a-GCST90016957	22.7814
rs4242783	A	G	-0.0687992	0.0147694	2.75442e-06	family Verrucomicrobiaceae|| id:ebi-a-GCST90016957	21.6991
rs4936098	G	A	-0.0648691	0.0135928	1.1293e-06	family Verrucomicrobiaceae|| id:ebi-a-GCST90016957	22.775
rs61779207	G	A	-0.0758811	0.0167762	6.63025e-06	family Verrucomicrobiaceae|| id:ebi-a-GCST90016957	20.4588
rs74542928	T	C	0.112124	0.0236422	1.64611e-06	family Verrucomicrobiaceae|| id:ebi-a-GCST90016957	22.4917
rs9349825	A	G	-0.0704354	0.0147128	2.51287e-06	family Verrucomicrobiaceae|| id:ebi-a-GCST90016957	22.9188
rs941682	G	A	-0.0631526	0.0143767	9.5812e-06	family Verrucomicrobiaceae|| id:ebi-a-GCST90016957	19.2959
rs11671100	A	C	-0.160034	0.0349472	4.08037e-06	family Victivallaceae|| id:ebi-a-GCST90016958	20.9701
rs11764871	G	T	0.127099	0.025656	7.4929e-07	family Victivallaceae|| id:ebi-a-GCST90016958	24.5418
rs2944282	T	C	-0.124197	0.0257026	1.56603e-06	family Victivallaceae|| id:ebi-a-GCST90016958	23.349
rs34962571	A	C	-0.186945	0.0418412	6.24827e-06	family Victivallaceae|| id:ebi-a-GCST90016958	19.9627
rs4396289	C	T	-0.152918	0.0288525	1.53784e-07	family Victivallaceae|| id:ebi-a-GCST90016958	28.0899
rs61702987	T	C	0.145501	0.0300007	3.07921e-06	family Victivallaceae|| id:ebi-a-GCST90016958	23.5217
rs62570196	C	T	-0.246101	0.0483077	2.69855e-07	family Victivallaceae|| id:ebi-a-GCST90016958	25.9534
rs6545794	A	G	-0.197786	0.0410495	5.97008e-07	family Victivallaceae|| id:ebi-a-GCST90016958	23.2154
rs67832247	C	T	-0.123489	0.0266695	3.23802e-06	family Victivallaceae|| id:ebi-a-GCST90016958	21.4401
rs7077363	G	A	0.148942	0.0318366	2.83374e-06	family Victivallaceae|| id:ebi-a-GCST90016958	21.8867
rs7314815	G	A	0.101088	0.0225594	6.40088e-06	family Victivallaceae|| id:ebi-a-GCST90016958	20.0791
rs7627405	C	T	-0.134158	0.0301427	8.19426e-06	family Victivallaceae|| id:ebi-a-GCST90016958	19.8093
rs2715439	T	C	-0.0746684	0.0164822	6.27004e-06	genus Actinomycesgenus Actinomyces|| id:ebi-a-GCST90016959	20.5231
rs34583783	G	T	0.126596	0.0268461	4.48528e-06	genus Actinomycesgenus Actinomyces|| id:ebi-a-GCST90016959	22.2371
rs35011108	A	G	0.232634	0.0512044	6.33826e-06	genus Actinomycesgenus Actinomyces|| id:ebi-a-GCST90016959	20.6411
rs4073240	G	A	0.0749687	0.0167368	7.94273e-06	genus Actinomycesgenus Actinomyces|| id:ebi-a-GCST90016959	20.0639
rs4146653	G	A	0.0985224	0.0214182	4.49645e-06	genus Actinomycesgenus Actinomyces|| id:ebi-a-GCST90016959	21.1594
rs71315246	A	G	-0.0969809	0.021925	9.82969e-06	genus Actinomycesgenus Actinomyces|| id:ebi-a-GCST90016959	19.5656
rs7915461	C	T	-0.18776	0.0401636	5.91984e-06	genus Actinomycesgenus Actinomyces|| id:ebi-a-GCST90016959	21.8545
rs11604400	C	T	-0.102524	0.0234834	9.74473e-06	genus Adlercreutziagenus Adlercreutzia|| id:ebi-a-GCST90016960	19.0603
rs13231526	C	A	0.143237	0.0311654	4.8136e-06	genus Adlercreutziagenus Adlercreutzia|| id:ebi-a-GCST90016960	21.1235
rs2717140	C	T	-0.119225	0.0251081	2.04593e-06	genus Adlercreutziagenus Adlercreutzia|| id:ebi-a-GCST90016960	22.5479
rs55719207	G	A	-0.0699243	0.0158036	9.60506e-06	genus Adlercreutziagenus Adlercreutzia|| id:ebi-a-GCST90016960	19.5769
rs6664405	T	C	-0.0953084	0.0210752	5.2342e-06	genus Adlercreutziagenus Adlercreutzia|| id:ebi-a-GCST90016960	20.4512
rs7680684	T	C	0.083381	0.0168901	9.769e-07	genus Adlercreutziagenus Adlercreutzia|| id:ebi-a-GCST90016960	24.3708
rs9490822	C	T	-0.0734512	0.0155789	2.54419e-06	genus Adlercreutziagenus Adlercreutzia|| id:ebi-a-GCST90016960	22.2292
rs9915817	C	T	-0.0749219	0.016833	8.21675e-06	genus Adlercreutziagenus Adlercreutzia|| id:ebi-a-GCST90016960	19.8105
rs111862613	T	C	0.0911199	0.0196748	3.39234e-06	genus Akkermansiagenus Akkermansia|| id:ebi-a-GCST90016961	21.4489
rs117107102	A	G	0.204406	0.0431629	3.01141e-06	genus Akkermansiagenus Akkermansia|| id:ebi-a-GCST90016961	22.4267
rs11729256	T	C	0.0750473	0.0150184	6.58385e-07	genus Akkermansiagenus Akkermansia|| id:ebi-a-GCST90016961	24.9702
rs12908520	G	A	0.061772	0.0130954	2.2648e-06	genus Akkermansiagenus Akkermansia|| id:ebi-a-GCST90016961	22.2508
rs2602429	T	C	-0.0745352	0.0156201	2.71569e-06	genus Akkermansiagenus Akkermansia|| id:ebi-a-GCST90016961	22.7696
rs4936098	G	A	-0.0649225	0.0135934	1.1036e-06	genus Akkermansiagenus Akkermansia|| id:ebi-a-GCST90016961	22.8105
rs61779207	G	A	-0.0760539	0.0167769	6.32121e-06	genus Akkermansiagenus Akkermansia|| id:ebi-a-GCST90016961	20.5504
rs74542928	T	C	0.112623	0.0236434	1.4802e-06	genus Akkermansiagenus Akkermansia|| id:ebi-a-GCST90016961	22.69
rs9349825	A	G	-0.0703407	0.0147133	2.59884e-06	genus Akkermansiagenus Akkermansia|| id:ebi-a-GCST90016961	22.8556
rs941682	G	A	-0.0632957	0.0143777	9.17128e-06	genus Akkermansiagenus Akkermansia|| id:ebi-a-GCST90016961	19.3807
rs1107244	G	A	0.0758558	0.0171182	3.59062e-06	genus Alistipesgenus Alistipes|| id:ebi-a-GCST90016962	19.6364
rs11769002	G	A	-0.0528793	0.0109389	1.44961e-06	genus Alistipesgenus Alistipes|| id:ebi-a-GCST90016962	23.3681
rs11958296	A	G	-0.0981222	0.0218272	9.29566e-06	genus Alistipesgenus Alistipes|| id:ebi-a-GCST90016962	20.2087
rs12990744	C	T	-0.0776618	0.0172986	8.20729e-06	genus Alistipesgenus Alistipes|| id:ebi-a-GCST90016962	20.1555
rs1689282	A	C	-0.0520061	0.0113942	5.27582e-06	genus Alistipesgenus Alistipes|| id:ebi-a-GCST90016962	20.8325
rs2290844	C	T	0.0813969	0.0191632	9.10144e-06	genus Alistipesgenus Alistipes|| id:ebi-a-GCST90016962	18.0418
rs2450745	A	C	-0.080524	0.0184702	7.11836e-06	genus Alistipesgenus Alistipes|| id:ebi-a-GCST90016962	19.0067
rs2875322	C	T	0.0580945	0.0131432	8.77708e-06	genus Alistipesgenus Alistipes|| id:ebi-a-GCST90016962	19.5374
rs34417064	A	G	-0.048202	0.0106868	7.00745e-06	genus Alistipesgenus Alistipes|| id:ebi-a-GCST90016962	20.3439
rs4810359	A	G	-0.0652428	0.0146155	7.4967e-06	genus Alistipesgenus Alistipes|| id:ebi-a-GCST90016962	19.9268
rs62576416	T	C	0.0492647	0.0109733	7.50361e-06	genus Alistipesgenus Alistipes|| id:ebi-a-GCST90016962	20.1557
rs67705352	T	G	-0.0532404	0.0110864	1.65124e-06	genus Alistipesgenus Alistipes|| id:ebi-a-GCST90016962	23.0622
rs7129639	A	C	0.0524955	0.0109584	1.78423e-06	genus Alistipesgenus Alistipes|| id:ebi-a-GCST90016962	22.9483
rs1901739	G	T	-0.115769	0.0248626	3.58798e-06	genus Allisonellagenus Allisonella|| id:ebi-a-GCST90016963	21.6816
rs35110698	T	C	-0.146322	0.0320852	5.72321e-06	genus Allisonellagenus Allisonella|| id:ebi-a-GCST90016963	20.7974
rs35778461	C	T	0.146679	0.0297186	1.20629e-06	genus Allisonellagenus Allisonella|| id:ebi-a-GCST90016963	24.3601
rs594561	T	C	-0.112231	0.0251681	9.41109e-06	genus Allisonellagenus Allisonella|| id:ebi-a-GCST90016963	19.885
rs602075	G	A	-0.168974	0.0296976	3.56574e-08	genus Allisonellagenus Allisonella|| id:ebi-a-GCST90016963	32.3741
rs6742198	A	G	-0.149152	0.0316484	3.34511e-06	genus Allisonellagenus Allisonella|| id:ebi-a-GCST90016963	22.2103
rs76904847	G	A	0.148523	0.0334857	6.08751e-06	genus Allisonellagenus Allisonella|| id:ebi-a-GCST90016963	19.6729
rs7898615	T	G	0.167966	0.0373586	8.87279e-06	genus Allisonellagenus Allisonella|| id:ebi-a-GCST90016963	20.2144
rs12675596	G	T	0.145669	0.0290678	9.63718e-07	genus Alloprevotellagenus Alloprevotella|| id:ebi-a-GCST90016964	25.1137
rs2154444	G	T	-0.138234	0.0308961	8.36758e-06	genus Alloprevotellagenus Alloprevotella|| id:ebi-a-GCST90016964	20.0181
rs34619204	G	A	-0.156037	0.0344392	8.84199e-06	genus Alloprevotellagenus Alloprevotella|| id:ebi-a-GCST90016964	20.5281
rs4364940	A	G	0.126418	0.0282207	8.58361e-06	genus Alloprevotellagenus Alloprevotella|| id:ebi-a-GCST90016964	20.067
rs4680035	G	A	0.119599	0.0259446	4.99057e-06	genus Alloprevotellagenus Alloprevotella|| id:ebi-a-GCST90016964	21.2501
rs58212166	A	G	-0.161506	0.0359102	7.93615e-06	genus Alloprevotellagenus Alloprevotella|| id:ebi-a-GCST90016964	20.2275
rs10794359	C	T	0.0953524	0.02006	2.23496e-06	genus Anaerofilumgenus Anaerofilum|| id:ebi-a-GCST90016965	22.5944
rs1563175	A	C	0.0923834	0.0202157	5.53847e-06	genus Anaerofilumgenus Anaerofilum|| id:ebi-a-GCST90016965	20.8838
rs17012738	T	G	0.0903417	0.0200239	7.24169e-06	genus Anaerofilumgenus Anaerofilum|| id:ebi-a-GCST90016965	20.3554
rs17096874	C	T	-0.126337	0.0268919	2.86029e-06	genus Anaerofilumgenus Anaerofilum|| id:ebi-a-GCST90016965	22.0708
rs356049	G	A	0.132603	0.0289802	6.55843e-06	genus Anaerofilumgenus Anaerofilum|| id:ebi-a-GCST90016965	20.9365
rs4244069	A	G	0.146775	0.0326594	9.81206e-06	genus Anaerofilumgenus Anaerofilum|| id:ebi-a-GCST90016965	20.197
rs4506496	A	G	-0.10309	0.0212861	1.48659e-06	genus Anaerofilumgenus Anaerofilum|| id:ebi-a-GCST90016965	23.4553
rs712981	A	C	0.10076	0.0202902	6.83109e-07	genus Anaerofilumgenus Anaerofilum|| id:ebi-a-GCST90016965	24.6606
rs79598899	C	T	0.182586	0.0357284	3.74731e-07	genus Anaerofilumgenus Anaerofilum|| id:ebi-a-GCST90016965	26.1161
rs816292	T	C	-0.113003	0.02204	2.6404e-07	genus Anaerofilumgenus Anaerofilum|| id:ebi-a-GCST90016965	26.288
rs9299345	T	C	-0.1364	0.0302372	8.04304e-06	genus Anaerofilumgenus Anaerofilum|| id:ebi-a-GCST90016965	20.3491
rs10502061	A	G	0.0835752	0.0192017	7.93542e-06	genus Anaerostipesgenus Anaerostipes|| id:ebi-a-GCST90016966	18.9442
rs2014785	T	C	0.0515687	0.0112199	4.68058e-06	genus Anaerostipesgenus Anaerostipes|| id:ebi-a-GCST90016966	21.1249
rs2396460	C	T	0.0512653	0.0109555	2.91092e-06	genus Anaerostipesgenus Anaerostipes|| id:ebi-a-GCST90016966	21.8969
rs2804244	G	A	0.053089	0.0110983	2.04052e-06	genus Anaerostipesgenus Anaerostipes|| id:ebi-a-GCST90016966	22.8821
rs3900776	G	A	-0.110013	0.0236302	2.74764e-06	genus Anaerostipesgenus Anaerostipes|| id:ebi-a-GCST90016966	21.6747
rs60983350	G	A	-0.0539901	0.0116575	4.42059e-06	genus Anaerostipesgenus Anaerostipes|| id:ebi-a-GCST90016966	21.4495
rs62157625	T	C	0.088573	0.0185548	1.44907e-06	genus Anaerostipesgenus Anaerostipes|| id:ebi-a-GCST90016966	22.7872
rs62215703	G	A	0.0644965	0.0136702	1.9777e-06	genus Anaerostipesgenus Anaerostipes|| id:ebi-a-GCST90016966	22.2599
rs6474958	G	A	0.0500065	0.0112001	6.74481e-06	genus Anaerostipesgenus Anaerostipes|| id:ebi-a-GCST90016966	19.9347
rs6726833	C	A	-0.0877497	0.0189408	3.32216e-06	genus Anaerostipesgenus Anaerostipes|| id:ebi-a-GCST90016966	21.4632
rs6854026	C	T	0.0508482	0.0109075	3.1958e-06	genus Anaerostipesgenus Anaerostipes|| id:ebi-a-GCST90016966	21.7321
rs7193624	T	C	-0.0750642	0.0150723	5.35476e-07	genus Anaerostipesgenus Anaerostipes|| id:ebi-a-GCST90016966	24.8031
rs78735375	A	C	-0.137429	0.0305304	5.33384e-06	genus Anaerostipesgenus Anaerostipes|| id:ebi-a-GCST90016966	20.2624
rs10150232	A	G	0.0567088	0.0124877	6.67667e-06	genus Anaerotruncusgenus Anaerotruncus|| id:ebi-a-GCST90016967	20.6222
rs11018566	A	G	-0.156465	0.0366032	6.13705e-06	genus Anaerotruncusgenus Anaerotruncus|| id:ebi-a-GCST90016967	18.2724
rs115414803	A	C	-0.144356	0.0317524	6.83471e-06	genus Anaerotruncusgenus Anaerotruncus|| id:ebi-a-GCST90016967	20.6689
rs1272208	T	G	0.0611743	0.0129831	4.27986e-06	genus Anaerotruncusgenus Anaerotruncus|| id:ebi-a-GCST90016967	22.2014
rs1431492	C	T	-0.0654996	0.0146188	7.35563e-06	genus Anaerotruncusgenus Anaerotruncus|| id:ebi-a-GCST90016967	20.0749
rs17734739	T	C	0.0660052	0.014908	7.4278e-06	genus Anaerotruncusgenus Anaerotruncus|| id:ebi-a-GCST90016967	19.6028
rs34449434	A	C	-0.0497004	0.0113402	9.85054e-06	genus Anaerotruncusgenus Anaerotruncus|| id:ebi-a-GCST90016967	19.2078
rs4669806	G	T	0.0576389	0.0122994	2.42058e-06	genus Anaerotruncusgenus Anaerotruncus|| id:ebi-a-GCST90016967	21.9616
rs6494922	A	G	0.0903106	0.0202257	6.62369e-06	genus Anaerotruncusgenus Anaerotruncus|| id:ebi-a-GCST90016967	19.9375
rs6563550	T	C	0.0877135	0.0176745	2.34515e-07	genus Anaerotruncusgenus Anaerotruncus|| id:ebi-a-GCST90016967	24.6285
rs7155595	C	A	0.0539336	0.0118903	7.54988e-06	genus Anaerotruncusgenus Anaerotruncus|| id:ebi-a-GCST90016967	20.5747
rs8005030	C	T	0.0554447	0.0117854	2.28297e-06	genus Anaerotruncusgenus Anaerotruncus|| id:ebi-a-GCST90016967	22.1325
rs9347879	T	C	0.050618	0.011049	4.22328e-06	genus Anaerotruncusgenus Anaerotruncus|| id:ebi-a-GCST90016967	20.9877
rs11585893	A	G	-0.0740746	0.0147633	1.79511e-06	genus Bacteroidesgenus Bacteroides|| id:ebi-a-GCST90016968	25.1751
rs13207588	A	G	-0.059205	0.0131195	7.48497e-06	genus Bacteroidesgenus Bacteroides|| id:ebi-a-GCST90016968	20.3649
rs1340391	T	C	-0.0592004	0.0132244	6.73008e-06	genus Bacteroidesgenus Bacteroides|| id:ebi-a-GCST90016968	20.04
rs17619981	T	G	0.0880978	0.0187002	2.68683e-06	genus Bacteroidesgenus Bacteroides|| id:ebi-a-GCST90016968	22.1941
rs2023437	T	C	-0.0782325	0.0167634	5.01822e-06	genus Bacteroidesgenus Bacteroides|| id:ebi-a-GCST90016968	21.7796
rs66474973	G	T	0.0812515	0.0164479	6.80973e-07	genus Bacteroidesgenus Bacteroides|| id:ebi-a-GCST90016968	24.4029
rs66710942	T	C	-0.0488038	0.0107412	5.8626e-06	genus Bacteroidesgenus Bacteroides|| id:ebi-a-GCST90016968	20.6444
rs6795673	C	T	0.0538565	0.0105251	3.37909e-07	genus Bacteroidesgenus Bacteroides|| id:ebi-a-GCST90016968	26.1833
rs9507307	C	T	0.0604456	0.0129128	2.12711e-06	genus Bacteroidesgenus Bacteroides|| id:ebi-a-GCST90016968	21.9123
rs11155559	T	C	0.0956023	0.0212961	8.91908e-06	genus Barnesiellagenus Barnesiella|| id:ebi-a-GCST90016969	20.1529
rs113258194	A	G	0.098992	0.0214121	7.31122e-06	genus Barnesiellagenus Barnesiella|| id:ebi-a-GCST90016969	21.3738
rs12909713	C	T	-0.0550716	0.0120039	4.94527e-06	genus Barnesiellagenus Barnesiella|| id:ebi-a-GCST90016969	21.048
rs13242616	C	T	0.0583747	0.0123176	2.29018e-06	genus Barnesiellagenus Barnesiella|| id:ebi-a-GCST90016969	22.4593
rs199035	G	A	0.0559495	0.0119716	3.00296e-06	genus Barnesiellagenus Barnesiella|| id:ebi-a-GCST90016969	21.8418
rs2276875	A	G	-0.0697176	0.0139537	4.65029e-07	genus Barnesiellagenus Barnesiella|| id:ebi-a-GCST90016969	24.9635
rs2428166	G	A	-0.165859	0.0337309	8.50883e-07	genus Barnesiellagenus Barnesiella|| id:ebi-a-GCST90016969	24.1781
rs35177866	A	G	0.0917125	0.0190133	2.94761e-06	genus Barnesiellagenus Barnesiella|| id:ebi-a-GCST90016969	23.2671
rs60316894	C	T	-0.121478	0.025184	1.19064e-06	genus Barnesiellagenus Barnesiella|| id:ebi-a-GCST90016969	23.2673
rs62251337	G	A	0.0690763	0.0149374	4.2416e-06	genus Barnesiellagenus Barnesiella|| id:ebi-a-GCST90016969	21.3849
rs72684847	T	C	-0.114369	0.0253873	6.76176e-06	genus Barnesiellagenus Barnesiella|| id:ebi-a-GCST90016969	20.2947
rs76181748	C	T	-0.0778559	0.017164	6.77657e-06	genus Barnesiellagenus Barnesiella|| id:ebi-a-GCST90016969	20.5753
rs77455852	T	G	-0.0891491	0.0195601	3.16352e-06	genus Barnesiellagenus Barnesiella|| id:ebi-a-GCST90016969	20.7726
rs79795328	A	G	-0.0818645	0.0176441	4.23302e-06	genus Barnesiellagenus Barnesiella|| id:ebi-a-GCST90016969	21.5274
rs12022129	A	G	-0.0619356	0.0138937	7.9965e-06	genus Bifidobacteriumgenus Bifidobacterium|| id:ebi-a-GCST90016970	19.8722
rs182549	T	C	-0.119703	0.0127294	1.2782e-20	genus Bifidobacteriumgenus Bifidobacterium|| id:ebi-a-GCST90016970	88.4289
rs2491158	A	G	-0.0712624	0.015983	8.04711e-06	genus Bifidobacteriumgenus Bifidobacterium|| id:ebi-a-GCST90016970	19.8794
rs2686790	C	T	-0.070741	0.0157926	7.49894e-06	genus Bifidobacteriumgenus Bifidobacterium|| id:ebi-a-GCST90016970	20.0648
rs4957061	T	C	0.0534239	0.0117431	5.77936e-06	genus Bifidobacteriumgenus Bifidobacterium|| id:ebi-a-GCST90016970	20.6969
rs540489	T	G	-0.0637641	0.0138746	5.19457e-06	genus Bifidobacteriumgenus Bifidobacterium|| id:ebi-a-GCST90016970	21.1209
rs55888705	A	G	0.0546319	0.0121139	6.67022e-06	genus Bifidobacteriumgenus Bifidobacterium|| id:ebi-a-GCST90016970	20.3388
rs5746486	T	C	-0.0536216	0.0120801	8.99953e-06	genus Bifidobacteriumgenus Bifidobacterium|| id:ebi-a-GCST90016970	19.7033
rs62181700	G	A	-0.0624643	0.0131205	2.17245e-06	genus Bifidobacteriumgenus Bifidobacterium|| id:ebi-a-GCST90016970	22.6654
rs7322849	T	C	0.112428	0.0201813	1.08368e-08	genus Bifidobacteriumgenus Bifidobacterium|| id:ebi-a-GCST90016970	31.0349
rs73797465	T	G	-0.0953566	0.0209236	4.38157e-06	genus Bifidobacteriumgenus Bifidobacterium|| id:ebi-a-GCST90016970	20.7696
rs75344046	C	T	0.232354	0.0505979	4.86351e-06	genus Bifidobacteriumgenus Bifidobacterium|| id:ebi-a-GCST90016970	21.088
rs857444	C	T	0.0558234	0.0121219	3.571e-06	genus Bifidobacteriumgenus Bifidobacterium|| id:ebi-a-GCST90016970	21.2076
rs11069458	C	T	0.0680947	0.015503	7.71543e-06	genus Bilophilagenus Bilophila|| id:ebi-a-GCST90016971	19.2928
rs1241171	G	A	-0.0692654	0.0150148	4.24033e-06	genus Bilophilagenus Bilophila|| id:ebi-a-GCST90016971	21.2811
rs1571225	T	C	-0.0826826	0.0170621	1.1229e-06	genus Bilophilagenus Bilophila|| id:ebi-a-GCST90016971	23.4835
rs1969927	A	G	-0.0564589	0.0126935	9.07215e-06	genus Bilophilagenus Bilophila|| id:ebi-a-GCST90016971	19.7835
rs3827020	C	T	0.0766479	0.0160642	1.78875e-06	genus Bilophilagenus Bilophila|| id:ebi-a-GCST90016971	22.7658
rs4798126	G	A	0.073288	0.016799	7.14661e-06	genus Bilophilagenus Bilophila|| id:ebi-a-GCST90016971	19.0326
rs542415	T	C	-0.0613623	0.0133436	4.70945e-06	genus Bilophilagenus Bilophila|| id:ebi-a-GCST90016971	21.1474
rs60178956	G	A	-0.0624818	0.0141485	8.0562e-06	genus Bilophilagenus Bilophila|| id:ebi-a-GCST90016971	19.5023
rs6793291	A	C	-0.112729	0.0241633	3.11322e-06	genus Bilophilagenus Bilophila|| id:ebi-a-GCST90016971	21.765
rs72676854	T	C	0.123209	0.026882	5.62264e-06	genus Bilophilagenus Bilophila|| id:ebi-a-GCST90016971	21.0069
rs7802841	A	C	-0.0670097	0.0137701	1.76954e-06	genus Bilophilagenus Bilophila|| id:ebi-a-GCST90016971	23.6811
rs9899990	A	G	-0.102702	0.0233878	9.06692e-06	genus Bilophilagenus Bilophila|| id:ebi-a-GCST90016971	19.2832
rs115043014	G	A	-0.206605	0.043992	5.18597e-06	genus Blautiagenus Blautia|| id:ebi-a-GCST90016972	22.0564
rs2788271	G	T	0.0575596	0.0133492	7.16391e-06	genus Blautiagenus Blautia|| id:ebi-a-GCST90016972	18.592
rs10084203	G	A	-0.0549699	0.0123563	8.58638e-06	genus Butyricicoccusgenus Butyricicoccus|| id:ebi-a-GCST90016973	19.7912
rs12034718	G	A	-0.0701199	0.0158213	9.57679e-06	genus Butyricicoccusgenus Butyricicoccus|| id:ebi-a-GCST90016973	19.6426
rs12585793	T	C	-0.262206	0.0564729	5.79189e-06	genus Butyricicoccusgenus Butyricicoccus|| id:ebi-a-GCST90016973	21.5578
rs2017189	T	G	0.0506956	0.011024	3.87258e-06	genus Butyricicoccusgenus Butyricicoccus|| id:ebi-a-GCST90016973	21.1477
rs4962426	T	G	-0.0614216	0.0135979	7.38482e-06	genus Butyricicoccusgenus Butyricicoccus|| id:ebi-a-GCST90016973	20.4032
rs56221232	T	C	0.0828027	0.0167401	7.61939e-07	genus Butyricicoccusgenus Butyricicoccus|| id:ebi-a-GCST90016973	24.4666
rs62478070	T	G	0.224039	0.0494959	5.93772e-06	genus Butyricicoccusgenus Butyricicoccus|| id:ebi-a-GCST90016973	20.4884
rs7322368	C	T	-0.0815733	0.0183167	5.51785e-06	genus Butyricicoccusgenus Butyricicoccus|| id:ebi-a-GCST90016973	19.8336
rs11228830	A	G	0.135265	0.0298411	6.55164e-06	genus Butyricimonasgenus Butyricimonas|| id:ebi-a-GCST90016974	20.5467
rs113054641	G	A	-0.144881	0.0274574	1.73696e-07	genus Butyricimonasgenus Butyricimonas|| id:ebi-a-GCST90016974	27.8422
rs12304031	G	A	-0.0862781	0.0196846	6.7007e-06	genus Butyricimonasgenus Butyricimonas|| id:ebi-a-GCST90016974	19.2109
rs12458763	A	C	0.122037	0.0269587	6.36649e-06	genus Butyricimonasgenus Butyricimonas|| id:ebi-a-GCST90016974	20.492
rs1862649	G	A	0.113124	0.0248176	4.76255e-06	genus Butyricimonasgenus Butyricimonas|| id:ebi-a-GCST90016974	20.7773
rs2114713	G	T	0.062721	0.0138998	6.87717e-06	genus Butyricimonasgenus Butyricimonas|| id:ebi-a-GCST90016974	20.3615
rs62130338	A	G	0.0732608	0.0158324	3.89807e-06	genus Butyricimonasgenus Butyricimonas|| id:ebi-a-GCST90016974	21.4116
rs62390301	T	C	-0.0872983	0.0174893	7.41908e-07	genus Butyricimonasgenus Butyricimonas|| id:ebi-a-GCST90016974	24.9153
rs7083431	A	C	0.0703539	0.0144439	8.85462e-07	genus Butyricimonasgenus Butyricimonas|| id:ebi-a-GCST90016974	23.7251
rs71428626	G	T	-0.133188	0.0289905	4.80408e-06	genus Butyricimonasgenus Butyricimonas|| id:ebi-a-GCST90016974	21.1066
rs72814525	A	G	0.0664154	0.0149766	8.24594e-06	genus Butyricimonasgenus Butyricimonas|| id:ebi-a-GCST90016974	19.6658
rs78453362	A	G	-0.14948	0.0327073	4.05807e-06	genus Butyricimonasgenus Butyricimonas|| id:ebi-a-GCST90016974	20.887
rs9657374	C	T	0.0680719	0.0148172	4.5036e-06	genus Butyricimonasgenus Butyricimonas|| id:ebi-a-GCST90016974	21.1059
rs1007475	G	T	0.118065	0.0261271	7.92319e-06	genus Butyrivibriogenus Butyrivibrio|| id:ebi-a-GCST90016975	20.4202
rs11761679	T	C	0.154775	0.0321539	2.20232e-06	genus Butyrivibriogenus Butyrivibrio|| id:ebi-a-GCST90016975	23.1704
rs142855850	A	G	0.205013	0.0457138	6.85536e-06	genus Butyrivibriogenus Butyrivibrio|| id:ebi-a-GCST90016975	20.1126
rs16934069	T	C	-0.133784	0.0299444	8.85911e-06	genus Butyrivibriogenus Butyrivibrio|| id:ebi-a-GCST90016975	19.9608
rs16941336	C	T	0.127488	0.0267936	1.53183e-06	genus Butyrivibriogenus Butyrivibrio|| id:ebi-a-GCST90016975	22.64
rs17163238	G	A	0.140987	0.0309117	5.51201e-06	genus Butyrivibriogenus Butyrivibrio|| id:ebi-a-GCST90016975	20.8023
rs4537857	T	C	-0.12459	0.0260992	1.80194e-06	genus Butyrivibriogenus Butyrivibrio|| id:ebi-a-GCST90016975	22.7883
rs486484	A	G	-0.108349	0.0240008	6.61089e-06	genus Butyrivibriogenus Butyrivibrio|| id:ebi-a-GCST90016975	20.3797
rs4928024	G	A	0.17471	0.0389333	8.18634e-06	genus Butyrivibriogenus Butyrivibrio|| id:ebi-a-GCST90016975	20.1369
rs72723662	C	T	0.224078	0.0449336	7.86249e-07	genus Butyrivibriogenus Butyrivibrio|| id:ebi-a-GCST90016975	24.8689
rs74622183	A	G	-0.201027	0.0428204	2.45748e-06	genus Butyrivibriogenus Butyrivibrio|| id:ebi-a-GCST90016975	22.0398
rs77356209	T	C	0.216874	0.0483299	6.66423e-06	genus Butyrivibriogenus Butyrivibrio|| id:ebi-a-GCST90016975	20.1365
rs7752361	G	A	0.11923	0.0239975	7.69113e-07	genus Butyrivibriogenus Butyrivibrio|| id:ebi-a-GCST90016975	24.6853
rs7763512	A	G	-0.119846	0.0253367	3.10656e-06	genus Butyrivibriogenus Butyrivibrio|| id:ebi-a-GCST90016975	22.3742
rs9349693	G	A	-0.117973	0.0259861	5.54958e-06	genus Butyrivibriogenus Butyrivibrio|| id:ebi-a-GCST90016975	20.6102
rs10090365	G	A	0.0834413	0.0180989	4.17311e-06	genus Candidatus Soleaferreagenus Candidatus Soleaferrea|| id:ebi-a-GCST90016976	21.2548
rs10108780	A	G	-0.092834	0.0199807	3.64083e-06	genus Candidatus Soleaferreagenus Candidatus Soleaferrea|| id:ebi-a-GCST90016976	21.587
rs10809135	C	T	-0.0834858	0.0182426	5.4718e-06	genus Candidatus Soleaferreagenus Candidatus Soleaferrea|| id:ebi-a-GCST90016976	20.9436
rs36155147	T	C	-0.104966	0.0240995	5.4114e-06	genus Candidatus Soleaferreagenus Candidatus Soleaferrea|| id:ebi-a-GCST90016976	18.9706
rs4294381	C	T	-0.112197	0.023186	1.36848e-06	genus Candidatus Soleaferreagenus Candidatus Soleaferrea|| id:ebi-a-GCST90016976	23.4159
rs4678258	T	C	0.0986136	0.0215646	5.53184e-06	genus Candidatus Soleaferreagenus Candidatus Soleaferrea|| id:ebi-a-GCST90016976	20.9118
rs6489992	A	G	-0.0840437	0.0187031	7.88787e-06	genus Candidatus Soleaferreagenus Candidatus Soleaferrea|| id:ebi-a-GCST90016976	20.1922
rs6494306	A	G	-0.0969304	0.0214221	5.80056e-06	genus Candidatus Soleaferreagenus Candidatus Soleaferrea|| id:ebi-a-GCST90016976	20.4737
rs7400877	C	T	0.0951085	0.0212799	9.29458e-06	genus Candidatus Soleaferreagenus Candidatus Soleaferrea|| id:ebi-a-GCST90016976	19.9756
rs830151	A	G	-0.194561	0.0347932	4.25608e-08	genus Candidatus Soleaferreagenus Candidatus Soleaferrea|| id:ebi-a-GCST90016976	31.2696
rs9973954	G	A	-0.0892075	0.0195401	5.94799e-06	genus Candidatus Soleaferreagenus Candidatus Soleaferrea|| id:ebi-a-GCST90016976	20.8425
rs12404911	C	T	0.140717	0.0304142	2.79892e-06	genus Catenibacteriumgenus Catenibacterium|| id:ebi-a-GCST90016977	21.4062
rs212393	A	G	0.135254	0.0286209	3.62485e-06	genus Catenibacteriumgenus Catenibacterium|| id:ebi-a-GCST90016977	22.3323
rs73128290	A	G	0.129726	0.0284563	4.29368e-06	genus Catenibacteriumgenus Catenibacterium|| id:ebi-a-GCST90016977	20.7825
rs77285108	G	A	-0.161826	0.0353447	3.62677e-06	genus Catenibacteriumgenus Catenibacterium|| id:ebi-a-GCST90016977	20.9627
rs7742829	C	T	0.11411	0.0251099	5.60725e-06	genus Catenibacteriumgenus Catenibacterium|| id:ebi-a-GCST90016977	20.6518
rs10461257	A	G	-0.0551969	0.0122069	6.50744e-06	genus Christensenellaceae R 7groupgenus Christensenellaceae R 7group|| id:ebi-a-GCST90016978	20.4465
rs17081797	A	G	-0.0904325	0.0204253	3.34033e-06	genus Christensenellaceae R 7groupgenus Christensenellaceae R 7group|| id:ebi-a-GCST90016978	19.6025
rs60954665	T	G	0.049815	0.0110787	7.13181e-06	genus Christensenellaceae R 7groupgenus Christensenellaceae R 7group|| id:ebi-a-GCST90016978	20.2182
rs62132810	A	G	-0.0828853	0.0179623	5.66709e-06	genus Christensenellaceae R 7groupgenus Christensenellaceae R 7group|| id:ebi-a-GCST90016978	21.2927
rs62190261	A	C	0.0958394	0.0214723	8.74017e-06	genus Christensenellaceae R 7groupgenus Christensenellaceae R 7group|| id:ebi-a-GCST90016978	19.9219
rs62467127	C	T	0.114108	0.0251983	3.25364e-06	genus Christensenellaceae R 7groupgenus Christensenellaceae R 7group|| id:ebi-a-GCST90016978	20.5064
rs73952017	C	T	-0.0862164	0.0194354	8.45766e-06	genus Christensenellaceae R 7groupgenus Christensenellaceae R 7group|| id:ebi-a-GCST90016978	19.6785
rs78521377	C	T	0.124992	0.0274797	5.60673e-06	genus Christensenellaceae R 7groupgenus Christensenellaceae R 7group|| id:ebi-a-GCST90016978	20.689
rs79150079	C	A	0.121547	0.0270977	9.41803e-06	genus Christensenellaceae R 7groupgenus Christensenellaceae R 7group|| id:ebi-a-GCST90016978	20.1198
rs892686	A	G	0.0514099	0.011136	3.96862e-06	genus Christensenellaceae R 7groupgenus Christensenellaceae R 7group|| id:ebi-a-GCST90016978	21.3125
rs10074000	T	C	-0.102648	0.0227508	6.99939e-06	genus Clostridium innocuum groupgenus Clostridium innocuum group|| id:ebi-a-GCST90016979	20.3567
rs10506058	A	G	0.0997048	0.0221926	8.92442e-06	genus Clostridium innocuum groupgenus Clostridium innocuum group|| id:ebi-a-GCST90016979	20.1844
rs1942371	G	A	-0.157938	0.034187	4.0634e-06	genus Clostridium innocuum groupgenus Clostridium innocuum group|| id:ebi-a-GCST90016979	21.3428
rs40656	C	T	0.142664	0.0311021	8.61529e-06	genus Clostridium innocuum groupgenus Clostridium innocuum group|| id:ebi-a-GCST90016979	21.0402
rs4869133	G	A	-0.180591	0.0409505	7.24453e-06	genus Clostridium innocuum groupgenus Clostridium innocuum group|| id:ebi-a-GCST90016979	19.4479
rs61267978	T	C	0.14708	0.0320875	5.58509e-06	genus Clostridium innocuum groupgenus Clostridium innocuum group|| id:ebi-a-GCST90016979	21.0105
rs6577484	G	A	0.160425	0.0360857	8.40601e-06	genus Clostridium innocuum groupgenus Clostridium innocuum group|| id:ebi-a-GCST90016979	19.764
rs6890185	C	T	-0.113424	0.0233137	1.12243e-06	genus Clostridium innocuum groupgenus Clostridium innocuum group|| id:ebi-a-GCST90016979	23.6694
rs77845139	A	G	-0.114993	0.0257186	8.40621e-06	genus Clostridium innocuum groupgenus Clostridium innocuum group|| id:ebi-a-GCST90016979	19.9916
rs11264403	G	A	-0.139061	0.0334454	7.7555e-06	genus Clostridium sensustricto1genus Clostridium sensustricto1|| id:ebi-a-GCST90016980	17.2877
rs115807074	A	G	-0.22736	0.0492575	4.31688e-06	genus Clostridium sensustricto1genus Clostridium sensustricto1|| id:ebi-a-GCST90016980	21.3051
rs116847295	C	T	0.110021	0.0246032	4.58121e-06	genus Clostridium sensustricto1genus Clostridium sensustricto1|| id:ebi-a-GCST90016980	19.9971
rs12341505	G	A	0.0810718	0.0180121	4.8217e-06	genus Clostridium sensustricto1genus Clostridium sensustricto1|| id:ebi-a-GCST90016980	20.2587
rs2795528	G	A	-0.184315	0.0392204	2.72038e-06	genus Clostridium sensustricto1genus Clostridium sensustricto1|| id:ebi-a-GCST90016980	22.085
rs2817172	C	T	0.058139	0.0124492	2.76656e-06	genus Clostridium sensustricto1genus Clostridium sensustricto1|| id:ebi-a-GCST90016980	21.8098
rs550843	T	C	-0.0783246	0.0169209	2.05069e-06	genus Clostridium sensustricto1genus Clostridium sensustricto1|| id:ebi-a-GCST90016980	21.4264
rs10890671	C	T	0.0537401	0.0118848	6.52139e-06	genus Collinsellagenus Collinsella|| id:ebi-a-GCST90016981	20.4462
rs11597285	G	T	-0.0537947	0.0120548	9.37605e-06	genus Collinsellagenus Collinsella|| id:ebi-a-GCST90016981	19.914
rs1496626	T	C	-0.0722307	0.01616	6.78172e-06	genus Collinsellagenus Collinsella|| id:ebi-a-GCST90016981	19.9784
rs149807560	C	A	-0.104264	0.0235841	7.09872e-06	genus Collinsellagenus Collinsella|| id:ebi-a-GCST90016981	19.5448
rs2103510	G	A	0.0786551	0.0168217	2.42477e-06	genus Collinsellagenus Collinsella|| id:ebi-a-GCST90016981	21.8632
rs62448871	C	A	-0.0540309	0.0120324	6.7825e-06	genus Collinsellagenus Collinsella|| id:ebi-a-GCST90016981	20.1641
rs73052258	G	A	0.0930178	0.0202658	1.71581e-06	genus Collinsellagenus Collinsella|| id:ebi-a-GCST90016981	21.0671
rs75672793	A	G	-0.108908	0.0240522	6.1355e-06	genus Collinsellagenus Collinsella|| id:ebi-a-GCST90016981	20.5026
rs9541268	C	A	0.09597	0.0197312	8.79427e-07	genus Collinsellagenus Collinsella|| id:ebi-a-GCST90016981	23.6572
rs11532348	C	T	-0.103931	0.0226826	5.71189e-06	genus Coprobactergenus Coprobacter|| id:ebi-a-GCST90016982	20.9945
rs12684609	T	C	0.100827	0.0220366	6.10183e-06	genus Coprobactergenus Coprobacter|| id:ebi-a-GCST90016982	20.9346
rs12996055	A	C	0.0921817	0.0209405	8.07644e-06	genus Coprobactergenus Coprobacter|| id:ebi-a-GCST90016982	19.3783
rs143662916	C	T	0.253264	0.0540141	3.07249e-06	genus Coprobactergenus Coprobacter|| id:ebi-a-GCST90016982	21.9853
rs189356	G	A	0.0781125	0.0171916	6.26297e-06	genus Coprobactergenus Coprobacter|| id:ebi-a-GCST90016982	20.6447
rs213863	T	C	0.0887412	0.0188377	2.34882e-06	genus Coprobactergenus Coprobacter|| id:ebi-a-GCST90016982	22.1919
rs28402691	T	C	0.110695	0.0251199	9.55675e-06	genus Coprobactergenus Coprobacter|| id:ebi-a-GCST90016982	19.4187
rs305411	A	G	0.129218	0.0264518	1.00907e-06	genus Coprobactergenus Coprobacter|| id:ebi-a-GCST90016982	23.8636
rs3828477	G	T	-0.0912179	0.019569	2.88975e-06	genus Coprobactergenus Coprobacter|| id:ebi-a-GCST90016982	21.7282
rs72821405	T	C	-0.147365	0.0319978	4.75762e-06	genus Coprobactergenus Coprobacter|| id:ebi-a-GCST90016982	21.2104
rs74919520	G	A	0.125703	0.0276296	5.76328e-06	genus Coprobactergenus Coprobacter|| id:ebi-a-GCST90016982	20.6987
rs1010560	C	A	0.0580232	0.0122722	1.95916e-06	genus Coprococcus1genus Coprococcus1|| id:ebi-a-GCST90016983	22.3542
rs12794898	G	T	0.0903299	0.0197212	4.9153e-06	genus Coprococcus1genus Coprococcus1|| id:ebi-a-GCST90016983	20.9796
rs1519491	T	C	0.0499197	0.0113558	8.95282e-06	genus Coprococcus1genus Coprococcus1|| id:ebi-a-GCST90016983	19.3245
rs1576241	A	G	-0.0510343	0.0109535	3.32859e-06	genus Coprococcus1genus Coprococcus1|| id:ebi-a-GCST90016983	21.7079
rs2907920	G	A	-0.0561173	0.0126824	7.65332e-06	genus Coprococcus1genus Coprococcus1|| id:ebi-a-GCST90016983	19.579
rs4277593	G	A	-0.0585649	0.0109914	1.1397e-07	genus Coprococcus1genus Coprococcus1|| id:ebi-a-GCST90016983	28.3902
rs56405618	A	G	-0.08963	0.0186508	1.57195e-06	genus Coprococcus1genus Coprococcus1|| id:ebi-a-GCST90016983	23.0947
rs73031725	T	C	0.167591	0.0355224	1.97916e-06	genus Coprococcus1genus Coprococcus1|| id:ebi-a-GCST90016983	22.2585
rs73167075	T	C	0.0573137	0.0127573	8.5686e-06	genus Coprococcus1genus Coprococcus1|| id:ebi-a-GCST90016983	20.1836
rs74101919	T	C	-0.0718988	0.0144651	1.0329e-06	genus Coprococcus1genus Coprococcus1|| id:ebi-a-GCST90016983	24.7059
rs946513	T	C	-0.205899	0.0460018	8.61847e-06	genus Coprococcus1genus Coprococcus1|| id:ebi-a-GCST90016983	20.0336
rs10070053	A	G	0.0594312	0.0135375	7.64874e-06	genus Coprococcus2genus Coprococcus2|| id:ebi-a-GCST90016984	19.2731
rs12634070	T	C	0.0736486	0.0164921	9.95108e-06	genus Coprococcus2genus Coprococcus2|| id:ebi-a-GCST90016984	19.9424
rs2482516	C	T	0.0754415	0.0164619	4.72335e-06	genus Coprococcus2genus Coprococcus2|| id:ebi-a-GCST90016984	21.002
rs35890118	A	G	-0.066536	0.0147661	8.25962e-06	genus Coprococcus2genus Coprococcus2|| id:ebi-a-GCST90016984	20.304
rs61823518	A	C	-0.0955381	0.0215724	6.68252e-06	genus Coprococcus2genus Coprococcus2|| id:ebi-a-GCST90016984	19.6136
rs6677933	C	T	-0.0804405	0.0164216	1.185e-06	genus Coprococcus2genus Coprococcus2|| id:ebi-a-GCST90016984	23.9949
rs72680320	T	C	-0.0649382	0.013919	2.27117e-06	genus Coprococcus2genus Coprococcus2|| id:ebi-a-GCST90016984	21.7663
rs9426473	A	G	0.0727361	0.0161662	6.30681e-06	genus Coprococcus2genus Coprococcus2|| id:ebi-a-GCST90016984	20.2434
rs10810043	G	A	-0.0515518	0.0115923	9.27428e-06	genus Coprococcus3genus Coprococcus3|| id:ebi-a-GCST90016985	19.7765
rs11077359	C	T	0.0645443	0.0148833	9.63607e-06	genus Coprococcus3genus Coprococcus3|| id:ebi-a-GCST90016985	18.8069
rs11080344	C	T	0.0516921	0.0113054	4.78696e-06	genus Coprococcus3genus Coprococcus3|| id:ebi-a-GCST90016985	20.9063
rs13247359	G	A	0.051211	0.0113031	7.32605e-06	genus Coprococcus3genus Coprococcus3|| id:ebi-a-GCST90016985	20.5273
rs13394391	C	T	-0.0709302	0.0150918	2.20318e-06	genus Coprococcus3genus Coprococcus3|| id:ebi-a-GCST90016985	22.0892
rs178271	C	T	-0.145257	0.0294239	7.81088e-07	genus Coprococcus3genus Coprococcus3|| id:ebi-a-GCST90016985	24.371
rs4575475	A	G	-0.0619514	0.0137787	7.04288e-06	genus Coprococcus3genus Coprococcus3|| id:ebi-a-GCST90016985	20.2156
rs7521171	A	G	0.0596434	0.0129279	4.32245e-06	genus Coprococcus3genus Coprococcus3|| id:ebi-a-GCST90016985	21.2848
rs8100692	T	C	0.0577411	0.0113476	4.16457e-07	genus Coprococcus3genus Coprococcus3|| id:ebi-a-GCST90016985	25.8918
rs112893842	T	C	0.11381	0.0232806	1.44534e-06	genus Defluviitaleaceae UCG011genus Defluviitaleaceae UCG011|| id:ebi-a-GCST90016986	23.8986
rs1582238	C	T	-0.0805036	0.0167257	1.56776e-06	genus Defluviitaleaceae UCG011genus Defluviitaleaceae UCG011|| id:ebi-a-GCST90016986	23.1666
rs2892880	G	A	0.0817755	0.0181686	6.82889e-06	genus Defluviitaleaceae UCG011genus Defluviitaleaceae UCG011|| id:ebi-a-GCST90016986	20.2583
rs4344384	T	G	-0.0715978	0.0156309	4.83237e-06	genus Defluviitaleaceae UCG011genus Defluviitaleaceae UCG011|| id:ebi-a-GCST90016986	20.9813
rs4677103	A	G	0.0977912	0.0197263	9.59555e-07	genus Defluviitaleaceae UCG011genus Defluviitaleaceae UCG011|| id:ebi-a-GCST90016986	24.5758
rs55658617	T	C	0.174369	0.0362226	2.15293e-06	genus Defluviitaleaceae UCG011genus Defluviitaleaceae UCG011|| id:ebi-a-GCST90016986	23.1728
rs72731813	C	T	-0.147383	0.0293796	4.33112e-07	genus Defluviitaleaceae UCG011genus Defluviitaleaceae UCG011|| id:ebi-a-GCST90016986	25.1654
rs9608282	T	G	0.142939	0.0299793	2.52046e-06	genus Defluviitaleaceae UCG011genus Defluviitaleaceae UCG011|| id:ebi-a-GCST90016986	22.7331
rs9725395	A	G	-0.13834	0.029554	3.51925e-06	genus Defluviitaleaceae UCG011genus Defluviitaleaceae UCG011|| id:ebi-a-GCST90016986	21.911
rs12031543	T	C	-0.127185	0.0281887	6.54757e-06	genus Desulfovibriogenus Desulfovibrio|| id:ebi-a-GCST90016987	20.3574
rs13066142	G	A	0.119141	0.0250891	3.78669e-06	genus Desulfovibriogenus Desulfovibrio|| id:ebi-a-GCST90016987	22.5503
rs16863365	A	G	0.109402	0.0226964	1.79449e-06	genus Desulfovibriogenus Desulfovibrio|| id:ebi-a-GCST90016987	23.2347
rs2032031	G	A	0.0654931	0.0148681	9.14282e-06	genus Desulfovibriogenus Desulfovibrio|| id:ebi-a-GCST90016987	19.4035
rs2456226	A	C	0.0854927	0.0172749	8.5487e-07	genus Desulfovibriogenus Desulfovibrio|| id:ebi-a-GCST90016987	24.4922
rs2590913	A	G	-0.154496	0.0339396	6.65426e-06	genus Desulfovibriogenus Desulfovibrio|| id:ebi-a-GCST90016987	20.7215
rs2853179	T	C	-0.0811971	0.0174234	2.42438e-06	genus Desulfovibriogenus Desulfovibrio|| id:ebi-a-GCST90016987	21.7178
rs4797774	A	G	-0.212582	0.0470044	5.64313e-06	genus Desulfovibriogenus Desulfovibrio|| id:ebi-a-GCST90016987	20.4539
rs6580353	T	C	0.0770979	0.0169735	4.93856e-06	genus Desulfovibriogenus Desulfovibrio|| id:ebi-a-GCST90016987	20.632
rs72647089	T	G	-0.106594	0.0239337	8.29755e-06	genus Desulfovibriogenus Desulfovibrio|| id:ebi-a-GCST90016987	19.8356
rs10138457	T	C	-0.113054	0.0261933	7.88116e-06	genus Dialistergenus Dialister|| id:ebi-a-GCST90016988	18.6291
rs10938938	A	G	0.0773514	0.0170915	7.37055e-06	genus Dialistergenus Dialister|| id:ebi-a-GCST90016988	20.4822
rs11071887	T	C	0.0662403	0.0146315	5.91412e-06	genus Dialistergenus Dialister|| id:ebi-a-GCST90016988	20.4959
rs11166701	G	A	-0.0655301	0.013186	5.50744e-07	genus Dialistergenus Dialister|| id:ebi-a-GCST90016988	24.6976
rs2314294	T	C	0.0865932	0.0193719	8.07904e-06	genus Dialistergenus Dialister|| id:ebi-a-GCST90016988	19.9813
rs2435610	A	C	0.0647132	0.0143314	5.93267e-06	genus Dialistergenus Dialister|| id:ebi-a-GCST90016988	20.3896
rs4747450	C	A	0.0668509	0.0147685	5.83727e-06	genus Dialistergenus Dialister|| id:ebi-a-GCST90016988	20.49
rs4753063	A	G	0.0596297	0.0130052	4.8568e-06	genus Dialistergenus Dialister|| id:ebi-a-GCST90016988	21.0228
rs75416973	A	G	0.0727223	0.016451	9.46085e-06	genus Dialistergenus Dialister|| id:ebi-a-GCST90016988	19.5412
rs764177	C	A	-0.0601454	0.0135366	9.60771e-06	genus Dialistergenus Dialister|| id:ebi-a-GCST90016988	19.7417
rs76680460	G	A	-0.161296	0.0364332	8.19219e-06	genus Dialistergenus Dialister|| id:ebi-a-GCST90016988	19.5998
rs11150408	G	T	-0.0488254	0.0109063	7.05781e-06	genus Doreagenus Dorea|| id:ebi-a-GCST90016989	20.0418
rs12537781	T	C	-0.055544	0.0125223	9.15145e-06	genus Doreagenus Dorea|| id:ebi-a-GCST90016989	19.6746
rs13279148	G	A	0.0715309	0.0150878	2.25284e-06	genus Doreagenus Dorea|| id:ebi-a-GCST90016989	22.4769
rs1899291	T	C	-0.0697217	0.0150285	4.56688e-06	genus Doreagenus Dorea|| id:ebi-a-GCST90016989	21.5231
rs3005511	G	A	-0.0516127	0.0112852	5.28701e-06	genus Doreagenus Dorea|| id:ebi-a-GCST90016989	20.9168
rs345219	G	T	0.0497368	0.0112621	8.80055e-06	genus Doreagenus Dorea|| id:ebi-a-GCST90016989	19.5037
rs3752849	G	A	0.163846	0.036608	7.68051e-06	genus Doreagenus Dorea|| id:ebi-a-GCST90016989	20.0318
rs4793307	C	T	0.0574165	0.0122472	4.00691e-06	genus Doreagenus Dorea|| id:ebi-a-GCST90016989	21.9786
rs62503162	A	G	-0.0974091	0.0194379	7.46603e-07	genus Doreagenus Dorea|| id:ebi-a-GCST90016989	25.1131
rs73729431	C	T	-0.13745	0.0299983	3.16738e-06	genus Doreagenus Dorea|| id:ebi-a-GCST90016989	20.994
rs112205261	T	C	-0.188618	0.0403613	3.34649e-06	genus Eggerthellagenus Eggerthella|| id:ebi-a-GCST90016990	21.8392
rs13070736	A	C	-0.121331	0.0272024	7.61921e-06	genus Eggerthellagenus Eggerthella|| id:ebi-a-GCST90016990	19.8943
rs1784446	A	G	-0.0907728	0.0198096	5.2313e-06	genus Eggerthellagenus Eggerthella|| id:ebi-a-GCST90016990	20.9971
rs2223081	A	G	-0.102572	0.0221108	3.88893e-06	genus Eggerthellagenus Eggerthella|| id:ebi-a-GCST90016990	21.5203
rs2240838	G	A	-0.0980582	0.0197653	7.36207e-07	genus Eggerthellagenus Eggerthella|| id:ebi-a-GCST90016990	24.6128
rs2877457	G	A	-0.093486	0.0210208	9.02714e-06	genus Eggerthellagenus Eggerthella|| id:ebi-a-GCST90016990	19.7786
rs3851328	G	T	0.107774	0.0236527	4.1759e-06	genus Eggerthellagenus Eggerthella|| id:ebi-a-GCST90016990	20.7619
rs4985746	A	G	-0.110522	0.0247653	5.71465e-06	genus Eggerthellagenus Eggerthella|| id:ebi-a-GCST90016990	19.9164
rs6430926	T	C	-0.0879736	0.0197127	8.37124e-06	genus Eggerthellagenus Eggerthella|| id:ebi-a-GCST90016990	19.9165
rs67490567	T	C	0.108495	0.0245457	8.94211e-06	genus Eggerthellagenus Eggerthella|| id:ebi-a-GCST90016990	19.5375
rs76663501	C	T	0.175349	0.0378576	4.8257e-06	genus Eggerthellagenus Eggerthella|| id:ebi-a-GCST90016990	21.4536
rs11027642	C	T	0.129006	0.0284844	4.9187e-06	genus Eisenbergiellagenus Eisenbergiella|| id:ebi-a-GCST90016991	20.5119
rs11079158	T	C	0.100627	0.022546	7.34852e-06	genus Eisenbergiellagenus Eisenbergiella|| id:ebi-a-GCST90016991	19.92
rs11938607	C	T	-0.0978125	0.0216636	8.21826e-06	genus Eisenbergiellagenus Eisenbergiella|| id:ebi-a-GCST90016991	20.3858
rs12257723	A	C	-0.0952742	0.0211569	8.85116e-06	genus Eisenbergiellagenus Eisenbergiella|| id:ebi-a-GCST90016991	20.279
rs12710729	C	A	0.0893384	0.0199069	9.84419e-06	genus Eisenbergiellagenus Eisenbergiella|| id:ebi-a-GCST90016991	20.1404
rs13258851	A	G	0.137001	0.0302124	7.7464e-06	genus Eisenbergiellagenus Eisenbergiella|| id:ebi-a-GCST90016991	20.5626
rs1508033	A	C	0.091546	0.0195787	3.22887e-06	genus Eisenbergiellagenus Eisenbergiella|| id:ebi-a-GCST90016991	21.8631
rs1553971	T	G	0.120965	0.0263054	5.26842e-06	genus Eisenbergiellagenus Eisenbergiella|| id:ebi-a-GCST90016991	21.1461
rs2683098	T	C	-0.107319	0.022515	2.23748e-06	genus Eisenbergiellagenus Eisenbergiella|| id:ebi-a-GCST90016991	22.7201
rs3812426	A	G	-0.106447	0.0224159	2.71688e-06	genus Eisenbergiellagenus Eisenbergiella|| id:ebi-a-GCST90016991	22.5504
rs4462860	G	A	0.0939071	0.0201104	4.16217e-06	genus Eisenbergiellagenus Eisenbergiella|| id:ebi-a-GCST90016991	21.805
rs10098492	T	C	0.132323	0.0293688	6.40575e-06	genus Enterorhabdusgenus Enterorhabdus|| id:ebi-a-GCST90016992	20.3001
rs114731706	T	G	0.182308	0.0382298	2.1734e-06	genus Enterorhabdusgenus Enterorhabdus|| id:ebi-a-GCST90016992	22.7409
rs2051957	C	T	0.0843291	0.0189864	8.89857e-06	genus Enterorhabdusgenus Enterorhabdus|| id:ebi-a-GCST90016992	19.7274
rs3017103	G	A	-0.0980897	0.0208995	2.94042e-06	genus Enterorhabdusgenus Enterorhabdus|| id:ebi-a-GCST90016992	22.028
rs73331712	T	C	0.26199	0.055123	4.8492e-06	genus Enterorhabdusgenus Enterorhabdus|| id:ebi-a-GCST90016992	22.5894
rs77655283	G	A	0.132988	0.0298306	5.88044e-06	genus Enterorhabdusgenus Enterorhabdus|| id:ebi-a-GCST90016992	19.8747
rs1434153	G	A	-0.0684526	0.0152443	6.85299e-06	genus Erysipelatoclostridiumgenus Erysipelatoclostridium|| id:ebi-a-GCST90016993	20.1635
rs16936671	C	T	-0.0968026	0.0217883	6.0431e-06	genus Erysipelatoclostridiumgenus Erysipelatoclostridium|| id:ebi-a-GCST90016993	19.7391
rs17804233	C	T	0.0662914	0.0144203	4.58606e-06	genus Erysipelatoclostridiumgenus Erysipelatoclostridium|| id:ebi-a-GCST90016993	21.1332
rs2901723	A	C	-0.0641339	0.0144295	8.79468e-06	genus Erysipelatoclostridiumgenus Erysipelatoclostridium|| id:ebi-a-GCST90016993	19.7548
rs340991	A	G	-0.0740482	0.0158891	3.74938e-06	genus Erysipelatoclostridiumgenus Erysipelatoclostridium|| id:ebi-a-GCST90016993	21.7185
rs3804326	A	G	0.14147	0.0336352	9.85281e-06	genus Erysipelatoclostridiumgenus Erysipelatoclostridium|| id:ebi-a-GCST90016993	17.6905
rs45480394	T	G	-0.0687134	0.0151835	7.66161e-06	genus Erysipelatoclostridiumgenus Erysipelatoclostridium|| id:ebi-a-GCST90016993	20.4804
rs4697572	A	G	-0.0810636	0.0163308	7.59347e-07	genus Erysipelatoclostridiumgenus Erysipelatoclostridium|| id:ebi-a-GCST90016993	24.6398
rs58236560	G	T	-0.111157	0.0234426	2.16118e-06	genus Erysipelatoclostridiumgenus Erysipelatoclostridium|| id:ebi-a-GCST90016993	22.4834
rs61806970	C	T	0.142548	0.0320688	9.09411e-06	genus Erysipelatoclostridiumgenus Erysipelatoclostridium|| id:ebi-a-GCST90016993	19.7586
rs622418	A	G	-0.0668051	0.0143224	3.68154e-06	genus Erysipelatoclostridiumgenus Erysipelatoclostridium|| id:ebi-a-GCST90016993	21.7564
rs6474512	C	A	-0.067015	0.0143201	3.01544e-06	genus Erysipelatoclostridiumgenus Erysipelatoclostridium|| id:ebi-a-GCST90016993	21.9004
rs710230	C	T	-0.143381	0.0281514	6.33126e-07	genus Erysipelatoclostridiumgenus Erysipelatoclostridium|| id:ebi-a-GCST90016993	25.9408
rs7221249	G	A	-0.0839861	0.0142741	4.30953e-09	genus Erysipelatoclostridiumgenus Erysipelatoclostridium|| id:ebi-a-GCST90016993	34.6192
rs9590927	A	G	0.0646003	0.0143479	6.39043e-06	genus Erysipelatoclostridiumgenus Erysipelatoclostridium|| id:ebi-a-GCST90016993	20.2718
rs75949021	T	C	-0.169667	0.0374238	3.57511e-06	genus Erysipelotrichaceae UCG003genus Erysipelotrichaceae UCG003|| id:ebi-a-GCST90016994	20.5541
rs112767262	T	C	0.0732963	0.0163589	8.20635e-06	genus Escherichia Shigellagenus Escherichia Shigella|| id:ebi-a-GCST90016995	20.075
rs113127095	A	G	0.151009	0.0323434	3.3335e-06	genus Escherichia Shigellagenus Escherichia Shigella|| id:ebi-a-GCST90016995	21.7989
rs113513883	A	G	0.172283	0.038041	5.27716e-06	genus Escherichia Shigellagenus Escherichia Shigella|| id:ebi-a-GCST90016995	20.5107
rs1154904	G	A	0.0613376	0.0130644	3.03753e-06	genus Escherichia Shigellagenus Escherichia Shigella|| id:ebi-a-GCST90016995	22.0432
rs118526	A	C	0.0594401	0.013598	7.99558e-06	genus Escherichia Shigellagenus Escherichia Shigella|| id:ebi-a-GCST90016995	19.1077
rs2798105	A	G	-0.100851	0.0222045	8.24499e-06	genus Escherichia Shigellagenus Escherichia Shigella|| id:ebi-a-GCST90016995	20.629
rs4731451	G	A	-0.0609885	0.0135157	7.47309e-06	genus Escherichia Shigellagenus Escherichia Shigella|| id:ebi-a-GCST90016995	20.3619
rs57024273	T	C	0.0626172	0.0139919	9.70465e-06	genus Escherichia Shigellagenus Escherichia Shigella|| id:ebi-a-GCST90016995	20.0278
rs592299	T	C	-0.0592004	0.0129486	4.76925e-06	genus Escherichia Shigellagenus Escherichia Shigella|| id:ebi-a-GCST90016995	20.9028
rs73208162	A	G	-0.119296	0.024839	2.19392e-06	genus Escherichia Shigellagenus Escherichia Shigella|| id:ebi-a-GCST90016995	23.0666
rs112617308	T	C	-0.170873	0.0362844	2.38035e-06	genus Eubacterium brachy groupgenus Eubacterium brachy group|| id:ebi-a-GCST90016996	22.1772
rs12151423	G	A	-0.101329	0.0227324	9.27043e-06	genus Eubacterium brachy groupgenus Eubacterium brachy group|| id:ebi-a-GCST90016996	19.869
rs13139592	T	C	-0.145997	0.0327192	7.96746e-06	genus Eubacterium brachy groupgenus Eubacterium brachy group|| id:ebi-a-GCST90016996	19.9105
rs1384962	G	A	-0.120888	0.0266264	6.99294e-06	genus Eubacterium brachy groupgenus Eubacterium brachy group|| id:ebi-a-GCST90016996	20.613
rs2913110	T	C	-0.105143	0.022942	4.55806e-06	genus Eubacterium brachy groupgenus Eubacterium brachy group|| id:ebi-a-GCST90016996	21.0038
rs4862235	A	G	-0.104806	0.0225751	3.73147e-06	genus Eubacterium brachy groupgenus Eubacterium brachy group|| id:ebi-a-GCST90016996	21.5533
rs62348779	T	C	-0.201481	0.043286	3.7812e-06	genus Eubacterium brachy groupgenus Eubacterium brachy group|| id:ebi-a-GCST90016996	21.6657
rs6591893	A	G	-0.108225	0.0240319	7.34345e-06	genus Eubacterium brachy groupgenus Eubacterium brachy group|| id:ebi-a-GCST90016996	20.2805
rs720439	G	A	0.111927	0.0251252	7.0283e-06	genus Eubacterium brachy groupgenus Eubacterium brachy group|| id:ebi-a-GCST90016996	19.845
rs73199919	T	C	-0.236717	0.0531335	8.1553e-06	genus Eubacterium brachy groupgenus Eubacterium brachy group|| id:ebi-a-GCST90016996	19.8482
rs1020520	T	G	-0.0590705	0.0132929	8.88976e-06	genus Eubacterium coprostanoligenes groupgenus Eubacterium coprostanoligenes group|| id:ebi-a-GCST90016997	19.747
rs10444197	A	G	-0.0505823	0.0113455	5.98467e-06	genus Eubacterium coprostanoligenes groupgenus Eubacterium coprostanoligenes group|| id:ebi-a-GCST90016997	19.877
rs11052069	C	T	-0.0477832	0.0107833	9.37951e-06	genus Eubacterium coprostanoligenes groupgenus Eubacterium coprostanoligenes group|| id:ebi-a-GCST90016997	19.6357
rs11720857	C	T	0.0630776	0.0144485	9.26254e-06	genus Eubacterium coprostanoligenes groupgenus Eubacterium coprostanoligenes group|| id:ebi-a-GCST90016997	19.0592
rs12906958	C	T	-0.0533159	0.0115935	4.348e-06	genus Eubacterium coprostanoligenes groupgenus Eubacterium coprostanoligenes group|| id:ebi-a-GCST90016997	21.1487
rs17159861	C	T	0.0962228	0.0168388	1.03786e-08	genus Eubacterium coprostanoligenes groupgenus Eubacterium coprostanoligenes group|| id:ebi-a-GCST90016997	32.6538
rs2644213	A	G	-0.0538845	0.0121245	9.85644e-06	genus Eubacterium coprostanoligenes groupgenus Eubacterium coprostanoligenes group|| id:ebi-a-GCST90016997	19.7515
rs4076415	G	T	-0.0515152	0.0110294	1.98976e-06	genus Eubacterium coprostanoligenes groupgenus Eubacterium coprostanoligenes group|| id:ebi-a-GCST90016997	21.8156
rs62024432	C	T	-0.0769698	0.0172101	7.50205e-06	genus Eubacterium coprostanoligenes groupgenus Eubacterium coprostanoligenes group|| id:ebi-a-GCST90016997	20.002
rs6762473	A	C	-0.0521584	0.0112353	4.26108e-06	genus Eubacterium coprostanoligenes groupgenus Eubacterium coprostanoligenes group|| id:ebi-a-GCST90016997	21.5516
rs76898927	G	A	0.123055	0.0266375	4.78983e-06	genus Eubacterium coprostanoligenes groupgenus Eubacterium coprostanoligenes group|| id:ebi-a-GCST90016997	21.3408
rs79895140	T	C	-0.0641017	0.0141153	8.61807e-06	genus Eubacterium coprostanoligenes groupgenus Eubacterium coprostanoligenes group|| id:ebi-a-GCST90016997	20.6233
rs9648214	T	C	-0.0828719	0.016431	2.52029e-07	genus Eubacterium coprostanoligenes groupgenus Eubacterium coprostanoligenes group|| id:ebi-a-GCST90016997	25.4382
rs11730852	A	C	-0.0877679	0.0197674	5.93636e-06	genus Eubacterium eligens groupgenus Eubacterium eligens group|| id:ebi-a-GCST90016998	19.7139
rs12719051	A	G	0.0916626	0.0208183	7.11771e-06	genus Eubacterium eligens groupgenus Eubacterium eligens group|| id:ebi-a-GCST90016998	19.3863
rs182318	G	A	-0.0824941	0.0195615	8.39827e-06	genus Eubacterium eligens groupgenus Eubacterium eligens group|| id:ebi-a-GCST90016998	17.7845
rs2200429	A	G	-0.0888825	0.0198479	5.29724e-06	genus Eubacterium eligens groupgenus Eubacterium eligens group|| id:ebi-a-GCST90016998	20.0541
rs265534	T	G	-0.0563756	0.0120127	2.26757e-06	genus Eubacterium eligens groupgenus Eubacterium eligens group|| id:ebi-a-GCST90016998	22.0242
rs4583233	A	C	0.0670205	0.0128122	2.83851e-07	genus Eubacterium eligens groupgenus Eubacterium eligens group|| id:ebi-a-GCST90016998	27.3633
rs56080211	T	C	-0.123093	0.0282743	9.14282e-06	genus Eubacterium eligens groupgenus Eubacterium eligens group|| id:ebi-a-GCST90016998	18.9532
rs6923695	T	G	0.103268	0.0229525	4.87405e-06	genus Eubacterium eligens groupgenus Eubacterium eligens group|| id:ebi-a-GCST90016998	20.2428
rs10147907	T	G	0.172263	0.039601	8.27237e-06	genus Eubacterium fissicatena groupgenus Eubacterium fissicatena group|| id:ebi-a-GCST90016999	18.9222
rs11818408	G	A	0.10585	0.0237114	8.20012e-06	genus Eubacterium fissicatena groupgenus Eubacterium fissicatena group|| id:ebi-a-GCST90016999	19.9282
rs11876297	T	C	0.131469	0.0281712	2.66557e-06	genus Eubacterium fissicatena groupgenus Eubacterium fissicatena group|| id:ebi-a-GCST90016999	21.7789
rs151257695	A	G	0.20951	0.0454847	3.09678e-06	genus Eubacterium fissicatena groupgenus Eubacterium fissicatena group|| id:ebi-a-GCST90016999	21.2167
rs1768152	C	T	-0.139489	0.0316186	8.70062e-06	genus Eubacterium fissicatena groupgenus Eubacterium fissicatena group|| id:ebi-a-GCST90016999	19.4623
rs2733072	G	A	0.109644	0.0228306	1.49091e-06	genus Eubacterium fissicatena groupgenus Eubacterium fissicatena group|| id:ebi-a-GCST90016999	23.064
rs3771393	T	C	-0.130842	0.0266671	7.37904e-07	genus Eubacterium fissicatena groupgenus Eubacterium fissicatena group|| id:ebi-a-GCST90016999	24.0737
rs6934739	A	G	0.111463	0.0252788	9.75326e-06	genus Eubacterium fissicatena groupgenus Eubacterium fissicatena group|| id:ebi-a-GCST90016999	19.4423
rs7104872	G	A	0.138612	0.0291906	2.73149e-06	genus Eubacterium fissicatena groupgenus Eubacterium fissicatena group|| id:ebi-a-GCST90016999	22.5484
rs10501370	C	T	-0.115589	0.0252489	5.41914e-06	genus Eubacterium hallii groupgenus Eubacterium hallii group|| id:ebi-a-GCST90017000	20.9579
rs10798999	C	T	0.0601661	0.0126752	2.60555e-06	genus Eubacterium hallii groupgenus Eubacterium hallii group|| id:ebi-a-GCST90017000	22.5317
rs10808115	C	A	0.0504747	0.0109922	4.42446e-06	genus Eubacterium hallii groupgenus Eubacterium hallii group|| id:ebi-a-GCST90017000	21.0852
rs117748144	T	C	-0.126582	0.028712	7.85995e-06	genus Eubacterium hallii groupgenus Eubacterium hallii group|| id:ebi-a-GCST90017000	19.4365
rs13116360	T	C	0.154124	0.0297185	2.9449e-07	genus Eubacterium hallii groupgenus Eubacterium hallii group|| id:ebi-a-GCST90017000	26.8959
rs138531890	A	G	0.153138	0.0349456	5.43063e-06	genus Eubacterium hallii groupgenus Eubacterium hallii group|| id:ebi-a-GCST90017000	19.2035
rs17074066	T	C	-0.0813986	0.0189272	9.3491e-06	genus Eubacterium hallii groupgenus Eubacterium hallii group|| id:ebi-a-GCST90017000	18.4953
rs17474256	G	A	0.0810805	0.0184573	9.45453e-06	genus Eubacterium hallii groupgenus Eubacterium hallii group|| id:ebi-a-GCST90017000	19.2973
rs281379	A	G	-0.0499523	0.0112153	9.32803e-06	genus Eubacterium hallii groupgenus Eubacterium hallii group|| id:ebi-a-GCST90017000	19.8376
rs28584818	A	G	0.126115	0.0268627	4.43231e-06	genus Eubacterium hallii groupgenus Eubacterium hallii group|| id:ebi-a-GCST90017000	22.0411
rs60254196	G	A	0.0522832	0.0111865	2.69675e-06	genus Eubacterium hallii groupgenus Eubacterium hallii group|| id:ebi-a-GCST90017000	21.8442
rs630939	C	T	-0.0508914	0.0114352	9.15756e-06	genus Eubacterium hallii groupgenus Eubacterium hallii group|| id:ebi-a-GCST90017000	19.8062
rs6550770	C	T	0.198087	0.0443545	4.82303e-06	genus Eubacterium hallii groupgenus Eubacterium hallii group|| id:ebi-a-GCST90017000	19.9451
rs74018587	C	T	0.208943	0.043822	3.70254e-06	genus Eubacterium hallii groupgenus Eubacterium hallii group|| id:ebi-a-GCST90017000	22.7338
rs78056098	G	T	-0.0507411	0.0113758	8.2882e-06	genus Eubacterium hallii groupgenus Eubacterium hallii group|| id:ebi-a-GCST90017000	19.8955
rs949971	T	G	-0.0540164	0.0116101	3.29003e-06	genus Eubacterium hallii groupgenus Eubacterium hallii group|| id:ebi-a-GCST90017000	21.6461
rs10263623	C	T	0.193496	0.0439023	8.90697e-06	genus Eubacterium nodatum groupgenus Eubacterium nodatum group|| id:ebi-a-GCST90017001	19.4254
rs10458299	T	C	-0.187753	0.041969	8.3672e-06	genus Eubacterium nodatum groupgenus Eubacterium nodatum group|| id:ebi-a-GCST90017001	20.0132
rs11006576	A	G	-0.110167	0.024593	7.98656e-06	genus Eubacterium nodatum groupgenus Eubacterium nodatum group|| id:ebi-a-GCST90017001	20.0669
rs113893692	C	T	-0.185107	0.0403573	5.75705e-06	genus Eubacterium nodatum groupgenus Eubacterium nodatum group|| id:ebi-a-GCST90017001	21.0379
rs34297067	A	G	-0.186907	0.0341475	6.59781e-08	genus Eubacterium nodatum groupgenus Eubacterium nodatum group|| id:ebi-a-GCST90017001	29.9594
rs61841040	G	T	0.160621	0.0341609	3.56139e-06	genus Eubacterium nodatum groupgenus Eubacterium nodatum group|| id:ebi-a-GCST90017001	22.1078
rs6818880	G	A	0.110081	0.0245964	7.82546e-06	genus Eubacterium nodatum groupgenus Eubacterium nodatum group|| id:ebi-a-GCST90017001	20.03
rs77910827	C	T	0.201788	0.0413568	9.05378e-07	genus Eubacterium nodatum groupgenus Eubacterium nodatum group|| id:ebi-a-GCST90017001	23.8066
rs7827125	C	T	0.1223	0.0271331	7.17348e-06	genus Eubacterium nodatum groupgenus Eubacterium nodatum group|| id:ebi-a-GCST90017001	20.3167
rs7880204	T	C	-0.125454	0.0275303	6.8388e-06	genus Eubacterium nodatum groupgenus Eubacterium nodatum group|| id:ebi-a-GCST90017001	20.7657
rs9425984	T	C	-0.130234	0.0292347	7.20676e-06	genus Eubacterium nodatum groupgenus Eubacterium nodatum group|| id:ebi-a-GCST90017001	19.845
rs12129908	A	C	-0.0893273	0.0198333	5.79522e-06	genus Eubacterium oxidoreducens groupgenus Eubacterium oxidoreducens group|| id:ebi-a-GCST90017002	20.2852
rs12423772	G	T	0.14098	0.0295029	2.62924e-06	genus Eubacterium oxidoreducens groupgenus Eubacterium oxidoreducens group|| id:ebi-a-GCST90017002	22.8342
rs2973294	G	T	0.0923559	0.0195439	2.38836e-06	genus Eubacterium oxidoreducens groupgenus Eubacterium oxidoreducens group|| id:ebi-a-GCST90017002	22.3309
rs34561138	G	A	0.216145	0.045992	2.51166e-06	genus Eubacterium oxidoreducens groupgenus Eubacterium oxidoreducens group|| id:ebi-a-GCST90017002	22.0864
rs440215	T	C	-0.0932766	0.0195294	1.65406e-06	genus Eubacterium oxidoreducens groupgenus Eubacterium oxidoreducens group|| id:ebi-a-GCST90017002	22.8122
rs10248854	C	A	-0.0527827	0.0113464	4.20678e-06	genus Eubacterium rectale groupgenus Eubacterium rectale group|| id:ebi-a-GCST90017003	21.6405
rs10797540	A	G	0.0503179	0.0108389	3.53387e-06	genus Eubacterium rectale groupgenus Eubacterium rectale group|| id:ebi-a-GCST90017003	21.5514
rs143694765	T	C	0.0870025	0.019779	9.75371e-06	genus Eubacterium rectale groupgenus Eubacterium rectale group|| id:ebi-a-GCST90017003	19.3488
rs2884897	A	G	-0.129364	0.0289021	6.44421e-06	genus Eubacterium rectale groupgenus Eubacterium rectale group|| id:ebi-a-GCST90017003	20.034
rs314726	T	C	0.0528824	0.0109486	1.37965e-06	genus Eubacterium rectale groupgenus Eubacterium rectale group|| id:ebi-a-GCST90017003	23.3295
rs35398954	A	G	-0.0901402	0.0174602	5.39946e-07	genus Eubacterium rectale groupgenus Eubacterium rectale group|| id:ebi-a-GCST90017003	26.6525
rs59427698	A	G	-0.0576035	0.0130853	5.36908e-06	genus Eubacterium rectale groupgenus Eubacterium rectale group|| id:ebi-a-GCST90017003	19.379
rs62547233	A	G	0.0536319	0.0120201	9.89829e-06	genus Eubacterium rectale groupgenus Eubacterium rectale group|| id:ebi-a-GCST90017003	19.9081
rs10131724	C	A	0.199832	0.0414577	2.38666e-06	genus Eubacterium ruminantium groupgenus Eubacterium ruminantium group|| id:ebi-a-GCST90017004	23.2338
rs10923018	G	A	0.0726438	0.0160924	6.79548e-06	genus Eubacterium ruminantium groupgenus Eubacterium ruminantium group|| id:ebi-a-GCST90017004	20.3777
rs11637981	T	G	0.073258	0.0160888	5.43676e-06	genus Eubacterium ruminantium groupgenus Eubacterium ruminantium group|| id:ebi-a-GCST90017004	20.733
rs13025464	C	T	0.0737077	0.0163786	6.96835e-06	genus Eubacterium ruminantium groupgenus Eubacterium ruminantium group|| id:ebi-a-GCST90017004	20.2522
rs139749	C	T	-0.0845439	0.0171791	8.58836e-07	genus Eubacterium ruminantium groupgenus Eubacterium ruminantium group|| id:ebi-a-GCST90017004	24.2194
rs16891896	G	A	-0.174787	0.0390573	2.38122e-06	genus Eubacterium ruminantium groupgenus Eubacterium ruminantium group|| id:ebi-a-GCST90017004	20.0269
rs17519472	C	T	0.107804	0.0233984	4.7036e-06	genus Eubacterium ruminantium groupgenus Eubacterium ruminantium group|| id:ebi-a-GCST90017004	21.2274
rs209813	G	A	-0.103488	0.0236391	9.23145e-06	genus Eubacterium ruminantium groupgenus Eubacterium ruminantium group|| id:ebi-a-GCST90017004	19.1654
rs2116427	A	G	0.0911461	0.0182353	4.67369e-07	genus Eubacterium ruminantium groupgenus Eubacterium ruminantium group|| id:ebi-a-GCST90017004	24.9833
rs2229917	A	G	0.153538	0.0323922	2.15894e-06	genus Eubacterium ruminantium groupgenus Eubacterium ruminantium group|| id:ebi-a-GCST90017004	22.4673
rs2418654	C	T	-0.0748879	0.0165852	6.17248e-06	genus Eubacterium ruminantium groupgenus Eubacterium ruminantium group|| id:ebi-a-GCST90017004	20.3883
rs2817174	C	T	-0.0734306	0.0163687	7.86955e-06	genus Eubacterium ruminantium groupgenus Eubacterium ruminantium group|| id:ebi-a-GCST90017004	20.1245
rs57340348	T	C	-0.0979429	0.0212166	4.93276e-06	genus Eubacterium ruminantium groupgenus Eubacterium ruminantium group|| id:ebi-a-GCST90017004	21.3105
rs606117	G	A	-0.0833243	0.018056	4.81637e-06	genus Eubacterium ruminantium groupgenus Eubacterium ruminantium group|| id:ebi-a-GCST90017004	21.2961
rs6676699	T	G	0.0888124	0.0196447	6.37984e-06	genus Eubacterium ruminantium groupgenus Eubacterium ruminantium group|| id:ebi-a-GCST90017004	20.4388
rs7000472	G	A	0.0762282	0.016523	4.06846e-06	genus Eubacterium ruminantium groupgenus Eubacterium ruminantium group|| id:ebi-a-GCST90017004	21.284
rs72836424	C	T	-0.139825	0.030069	2.62126e-06	genus Eubacterium ruminantium groupgenus Eubacterium ruminantium group|| id:ebi-a-GCST90017004	21.6238
rs73139629	A	C	-0.115098	0.0247909	5.36204e-06	genus Eubacterium ruminantium groupgenus Eubacterium ruminantium group|| id:ebi-a-GCST90017004	21.5551
rs11617697	A	G	-0.143349	0.0286241	7.21755e-07	genus Eubacterium ventriosum groupgenus Eubacterium ventriosum group|| id:ebi-a-GCST90017005	25.0799
rs12964517	G	A	0.0587198	0.0123453	2.07501e-06	genus Eubacterium ventriosum groupgenus Eubacterium ventriosum group|| id:ebi-a-GCST90017005	22.6238
rs13082419	C	T	-0.0715522	0.016137	9.55983e-06	genus Eubacterium ventriosum groupgenus Eubacterium ventriosum group|| id:ebi-a-GCST90017005	19.6608
rs16884680	G	T	-0.0906428	0.0191909	1.73968e-06	genus Eubacterium ventriosum groupgenus Eubacterium ventriosum group|| id:ebi-a-GCST90017005	22.3088
rs35179274	C	T	-0.0627263	0.013786	5.75798e-06	genus Eubacterium ventriosum groupgenus Eubacterium ventriosum group|| id:ebi-a-GCST90017005	20.7025
rs3809430	T	C	-0.0548171	0.0118426	3.5532e-06	genus Eubacterium ventriosum groupgenus Eubacterium ventriosum group|| id:ebi-a-GCST90017005	21.4258
rs57199565	T	C	0.0783394	0.0160257	7.9704e-07	genus Eubacterium ventriosum groupgenus Eubacterium ventriosum group|| id:ebi-a-GCST90017005	23.8961
rs66746423	C	T	0.0751501	0.0164978	6.11139e-06	genus Eubacterium ventriosum groupgenus Eubacterium ventriosum group|| id:ebi-a-GCST90017005	20.7495
rs6704822	G	A	-0.0739179	0.0166705	6.62232e-06	genus Eubacterium ventriosum groupgenus Eubacterium ventriosum group|| id:ebi-a-GCST90017005	19.6608
rs72783037	C	A	0.0658926	0.0143747	6.54757e-06	genus Eubacterium ventriosum groupgenus Eubacterium ventriosum group|| id:ebi-a-GCST90017005	21.0124
rs73615400	T	C	-0.0956303	0.0193428	9.53608e-07	genus Eubacterium ventriosum groupgenus Eubacterium ventriosum group|| id:ebi-a-GCST90017005	24.4429
rs73849225	T	C	0.0975711	0.0224388	5.20907e-06	genus Eubacterium ventriosum groupgenus Eubacterium ventriosum group|| id:ebi-a-GCST90017005	18.9079
rs78250280	G	A	0.0749762	0.0164404	3.35792e-06	genus Eubacterium ventriosum groupgenus Eubacterium ventriosum group|| id:ebi-a-GCST90017005	20.798
rs876734	T	C	0.0618696	0.0132532	2.88908e-06	genus Eubacterium ventriosum groupgenus Eubacterium ventriosum group|| id:ebi-a-GCST90017005	21.7928
rs9316536	T	G	-0.0817111	0.0183121	7.8352e-06	genus Eubacterium ventriosum groupgenus Eubacterium ventriosum group|| id:ebi-a-GCST90017005	19.9107
rs10140184	A	C	0.0576795	0.012599	4.95861e-06	genus Eubacterium xylanophilum groupgenus Eubacterium xylanophilum group|| id:ebi-a-GCST90017006	20.959
rs10917203	A	C	0.0612633	0.0130917	3.15152e-06	genus Eubacterium xylanophilum groupgenus Eubacterium xylanophilum group|| id:ebi-a-GCST90017006	21.8982
rs112176119	C	T	-0.113455	0.0245762	3.32767e-06	genus Eubacterium xylanophilum groupgenus Eubacterium xylanophilum group|| id:ebi-a-GCST90017006	21.3117
rs13239072	G	A	0.0687427	0.0142728	1.81782e-06	genus Eubacterium xylanophilum groupgenus Eubacterium xylanophilum group|| id:ebi-a-GCST90017006	23.1972
rs17830032	G	A	-0.160597	0.0310515	2.38891e-07	genus Eubacterium xylanophilum groupgenus Eubacterium xylanophilum group|| id:ebi-a-GCST90017006	26.7491
rs1999224	G	T	-0.0949051	0.0203503	3.75491e-06	genus Eubacterium xylanophilum groupgenus Eubacterium xylanophilum group|| id:ebi-a-GCST90017006	21.7489
rs2012708	G	A	-0.0573202	0.0126905	6.52544e-06	genus Eubacterium xylanophilum groupgenus Eubacterium xylanophilum group|| id:ebi-a-GCST90017006	20.4013
rs2213117	T	G	0.0877797	0.0189012	4.21328e-06	genus Eubacterium xylanophilum groupgenus Eubacterium xylanophilum group|| id:ebi-a-GCST90017006	21.568
rs75586835	A	G	-0.114498	0.0263455	9.38707e-06	genus Eubacterium xylanophilum groupgenus Eubacterium xylanophilum group|| id:ebi-a-GCST90017006	18.8879
rs10927394	G	T	-0.232262	0.0512364	7.01892e-06	genus Faecalibacteriumgenus Faecalibacterium|| id:ebi-a-GCST90017007	20.5494
rs114946999	C	T	-0.0861565	0.01896	5.69574e-06	genus Faecalibacteriumgenus Faecalibacterium|| id:ebi-a-GCST90017007	20.649
rs11776390	T	C	-0.078354	0.017183	6.39676e-06	genus Faecalibacteriumgenus Faecalibacterium|| id:ebi-a-GCST90017007	20.7933
rs1271565	C	T	-0.0576251	0.0119649	1.3017e-06	genus Faecalibacteriumgenus Faecalibacterium|| id:ebi-a-GCST90017007	23.1956
rs12753492	A	C	0.0641305	0.0149933	8.80278e-06	genus Faecalibacteriumgenus Faecalibacterium|| id:ebi-a-GCST90017007	18.2951
rs2835874	T	C	-0.0866356	0.0196496	7.54397e-06	genus Faecalibacteriumgenus Faecalibacterium|| id:ebi-a-GCST90017007	19.4395
rs6910935	G	A	-0.134864	0.0277032	1.37848e-06	genus Faecalibacteriumgenus Faecalibacterium|| id:ebi-a-GCST90017007	23.6991
rs75499067	C	T	0.227585	0.0465522	1.76449e-06	genus Faecalibacteriumgenus Faecalibacterium|| id:ebi-a-GCST90017007	23.9005
rs79656633	T	C	0.145631	0.0323019	8.13561e-06	genus Faecalibacteriumgenus Faecalibacterium|| id:ebi-a-GCST90017007	20.326
rs9536330	T	C	-0.048317	0.010797	5.33261e-06	genus Faecalibacteriumgenus Faecalibacterium|| id:ebi-a-GCST90017007	20.026
rs11126423	T	C	-0.0904399	0.0196301	5.91248e-06	genus Family XIII AD3011 groupgenus Family XIII AD3011 group|| id:ebi-a-GCST90017008	21.2263
rs11736617	G	A	-0.0759493	0.0172101	9.02049e-06	genus Family XIII AD3011 groupgenus Family XIII AD3011 group|| id:ebi-a-GCST90017008	19.4751
rs12812672	T	C	-0.096065	0.020828	2.55806e-06	genus Family XIII AD3011 groupgenus Family XIII AD3011 group|| id:ebi-a-GCST90017008	21.2733
rs149302	T	C	-0.0645635	0.0143225	7.48187e-06	genus Family XIII AD3011 groupgenus Family XIII AD3011 group|| id:ebi-a-GCST90017008	20.3206
rs16840310	G	A	0.0608052	0.0122149	6.75118e-07	genus Family XIII AD3011 groupgenus Family XIII AD3011 group|| id:ebi-a-GCST90017008	24.78
rs16940167	C	T	0.0732552	0.0159898	3.90841e-06	genus Family XIII AD3011 groupgenus Family XIII AD3011 group|| id:ebi-a-GCST90017008	20.989
rs17156849	G	A	-0.112891	0.0245292	4.1917e-06	genus Family XIII AD3011 groupgenus Family XIII AD3011 group|| id:ebi-a-GCST90017008	21.1813
rs62029761	A	G	0.128753	0.0276002	3.89081e-06	genus Family XIII AD3011 groupgenus Family XIII AD3011 group|| id:ebi-a-GCST90017008	21.7616
rs62200412	C	T	-0.0800851	0.0163834	5.80216e-07	genus Family XIII AD3011 groupgenus Family XIII AD3011 group|| id:ebi-a-GCST90017008	23.8944
rs72730932	C	A	-0.0899559	0.0177107	6.88763e-07	genus Family XIII AD3011 groupgenus Family XIII AD3011 group|| id:ebi-a-GCST90017008	25.7981
rs739451	C	T	0.0649589	0.0147534	7.87807e-06	genus Family XIII AD3011 groupgenus Family XIII AD3011 group|| id:ebi-a-GCST90017008	19.3862
rs9276029	A	G	-0.0811384	0.0185669	8.92771e-06	genus Family XIII AD3011 groupgenus Family XIII AD3011 group|| id:ebi-a-GCST90017008	19.0974
rs9837139	A	G	0.10752	0.0240482	8.70803e-06	genus Family XIII AD3011 groupgenus Family XIII AD3011 group|| id:ebi-a-GCST90017008	19.99
rs112362903	A	G	-0.149047	0.0333271	7.87771e-06	genus Family XIII UCG001genus Family XIII UCG001|| id:ebi-a-GCST90017009	20.001
rs12049454	T	C	-0.0647298	0.0134065	1.17379e-06	genus Family XIII UCG001genus Family XIII UCG001|| id:ebi-a-GCST90017009	23.3119
rs1426266	C	T	0.0665521	0.0137151	1.24934e-06	genus Family XIII UCG001genus Family XIII UCG001|| id:ebi-a-GCST90017009	23.5465
rs3842897	G	A	-0.112639	0.0242751	5.19709e-06	genus Family XIII UCG001genus Family XIII UCG001|| id:ebi-a-GCST90017009	21.5306
rs62414802	C	T	-0.0611904	0.013457	4.29181e-06	genus Family XIII UCG001genus Family XIII UCG001|| id:ebi-a-GCST90017009	20.6762
rs7119679	G	A	-0.0809085	0.0174782	3.52493e-06	genus Family XIII UCG001genus Family XIII UCG001|| id:ebi-a-GCST90017009	21.4287
rs76463770	A	G	0.19313	0.0419866	3.77477e-06	genus Family XIII UCG001genus Family XIII UCG001|| id:ebi-a-GCST90017009	21.1582
rs8076666	G	A	-0.088655	0.0198094	8.01826e-06	genus Family XIII UCG001genus Family XIII UCG001|| id:ebi-a-GCST90017009	20.0292
rs114873521	C	T	-0.130067	0.0294087	7.12525e-06	genus Flavonifractorgenus Flavonifractor|| id:ebi-a-GCST90017010	19.5606
rs11811696	T	C	-0.116063	0.0241012	2.07348e-06	genus Flavonifractorgenus Flavonifractor|| id:ebi-a-GCST90017010	23.1905
rs12030302	G	A	0.0692276	0.0137467	5.60841e-07	genus Flavonifractorgenus Flavonifractor|| id:ebi-a-GCST90017010	25.3607
rs34066017	A	G	0.0764294	0.0159789	1.52086e-06	genus Flavonifractorgenus Flavonifractor|| id:ebi-a-GCST90017010	22.8785
rs806808	C	T	-0.0667272	0.0136557	1.17972e-06	genus Flavonifractorgenus Flavonifractor|| id:ebi-a-GCST90017010	23.8769
rs10439674	A	G	-0.0572129	0.0130007	7.68493e-06	genus Fusicatenibactergenus Fusicatenibacter|| id:ebi-a-GCST90017011	19.3666
rs167879	T	C	0.0659543	0.0148763	5.86894e-06	genus Fusicatenibactergenus Fusicatenibacter|| id:ebi-a-GCST90017011	19.6561
rs1864685	A	C	-0.0494799	0.0108105	4.96158e-06	genus Fusicatenibactergenus Fusicatenibacter|| id:ebi-a-GCST90017011	20.9491
rs2025938	G	A	-0.0967298	0.0205426	2.98834e-06	genus Fusicatenibactergenus Fusicatenibacter|| id:ebi-a-GCST90017011	22.1722
rs206581	A	G	-0.0568339	0.0127894	8.95757e-06	genus Fusicatenibactergenus Fusicatenibacter|| id:ebi-a-GCST90017011	19.7476
rs2132128	G	A	-0.0771914	0.0160344	1.07686e-06	genus Fusicatenibactergenus Fusicatenibacter|| id:ebi-a-GCST90017011	23.1757
rs3303	T	C	-0.0953657	0.020407	3.93895e-06	genus Fusicatenibactergenus Fusicatenibacter|| id:ebi-a-GCST90017011	21.8387
rs4378146	A	C	-0.0616691	0.0125259	7.20444e-07	genus Fusicatenibactergenus Fusicatenibacter|| id:ebi-a-GCST90017011	24.2391
rs60254196	G	A	0.0492427	0.0109365	5.46739e-06	genus Fusicatenibactergenus Fusicatenibacter|| id:ebi-a-GCST90017011	20.2734
rs62187631	T	C	-0.0710571	0.015924	4.54527e-06	genus Fusicatenibactergenus Fusicatenibacter|| id:ebi-a-GCST90017011	19.9118
rs62353480	A	G	-0.0701397	0.0145589	1.56769e-06	genus Fusicatenibactergenus Fusicatenibacter|| id:ebi-a-GCST90017011	23.2098
rs6515626	G	A	0.141575	0.0313559	7.28652e-06	genus Fusicatenibactergenus Fusicatenibacter|| id:ebi-a-GCST90017011	20.3861
rs704418	C	T	-0.0739124	0.0151073	7.77428e-07	genus Fusicatenibactergenus Fusicatenibacter|| id:ebi-a-GCST90017011	23.9365
rs73103914	A	G	-0.0597324	0.0134458	8.29564e-06	genus Fusicatenibactergenus Fusicatenibacter|| id:ebi-a-GCST90017011	19.7354
rs792108	C	T	0.0508345	0.0113843	8.49533e-06	genus Fusicatenibactergenus Fusicatenibacter|| id:ebi-a-GCST90017011	19.939
rs8028026	G	A	0.0792146	0.0180505	8.06325e-06	genus Fusicatenibactergenus Fusicatenibacter|| id:ebi-a-GCST90017011	19.2589
rs8063430	T	C	-0.104026	0.022217	4.9289e-06	genus Fusicatenibactergenus Fusicatenibacter|| id:ebi-a-GCST90017011	21.9237
rs9905659	G	A	-0.061617	0.0136576	7.30988e-06	genus Fusicatenibactergenus Fusicatenibacter|| id:ebi-a-GCST90017011	20.3541
rs13412653	A	C	0.107597	0.0239228	8.61133e-06	genus Gordonibactergenus Gordonibacter|| id:ebi-a-GCST90017012	20.2291
rs16955299	G	A	-0.196423	0.0433538	6.37016e-06	genus Gordonibactergenus Gordonibacter|| id:ebi-a-GCST90017012	20.5272
rs322296	G	A	0.17869	0.037722	4.0242e-06	genus Gordonibactergenus Gordonibacter|| id:ebi-a-GCST90017012	22.4394
rs35042269	C	A	-0.180293	0.0403296	8.10849e-06	genus Gordonibactergenus Gordonibacter|| id:ebi-a-GCST90017012	19.9853
rs3765837	T	G	-0.190729	0.0433608	7.16902e-06	genus Gordonibactergenus Gordonibacter|| id:ebi-a-GCST90017012	19.3481
rs4596722	G	A	-0.102908	0.0231571	9.0567e-06	genus Gordonibactergenus Gordonibacter|| id:ebi-a-GCST90017012	19.7483
rs61934597	C	T	-0.172495	0.0388567	8.36681e-06	genus Gordonibactergenus Gordonibacter|| id:ebi-a-GCST90017012	19.707
rs71545975	A	G	-0.153972	0.0338918	7.03947e-06	genus Gordonibactergenus Gordonibacter|| id:ebi-a-GCST90017012	20.6393
rs72714787	C	A	0.181405	0.0377102	1.42889e-06	genus Gordonibactergenus Gordonibacter|| id:ebi-a-GCST90017012	23.1409
rs72939513	A	G	-0.21399	0.0490592	7.98197e-06	genus Gordonibactergenus Gordonibacter|| id:ebi-a-GCST90017012	19.0259
rs7294633	T	C	-0.12867	0.0249946	3.43764e-07	genus Gordonibactergenus Gordonibacter|| id:ebi-a-GCST90017012	26.501
rs768830	A	G	-0.149852	0.0333315	7.75586e-06	genus Gordonibactergenus Gordonibacter|| id:ebi-a-GCST90017012	20.2123
rs10781340	A	G	-0.0948915	0.0203221	4.32265e-06	genus Haemophilusgenus Haemophilus|| id:ebi-a-GCST90017013	21.8031
rs111582866	G	A	-0.124265	0.026016	1.27347e-06	genus Haemophilusgenus Haemophilus|| id:ebi-a-GCST90017013	22.8148
rs35509	G	A	0.128249	0.0268779	2.00951e-06	genus Haemophilusgenus Haemophilus|| id:ebi-a-GCST90017013	22.7676
rs4822728	T	C	0.0705861	0.0151388	3.47848e-06	genus Haemophilusgenus Haemophilus|| id:ebi-a-GCST90017013	21.7398
rs76022354	C	T	0.244638	0.0505504	1.83033e-06	genus Haemophilusgenus Haemophilus|| id:ebi-a-GCST90017013	23.4206
rs78909003	T	C	-0.246256	0.0503924	1.66744e-06	genus Haemophilusgenus Haemophilus|| id:ebi-a-GCST90017013	23.8805
rs9328464	T	C	0.0723095	0.0148799	1.42269e-06	genus Haemophilusgenus Haemophilus|| id:ebi-a-GCST90017013	23.6151
rs9382510	C	T	-0.093521	0.0172649	7.12049e-08	genus Haemophilusgenus Haemophilus|| id:ebi-a-GCST90017013	29.342
rs9895850	T	C	-0.192957	0.0416755	2.14062e-06	genus Haemophilusgenus Haemophilus|| id:ebi-a-GCST90017013	21.4368
rs12513188	G	A	0.0903906	0.0195276	4.65479e-06	genus Holdemanellagenus Holdemanella|| id:ebi-a-GCST90017014	21.4264
rs17586763	T	C	-0.227285	0.0510135	7.71951e-06	genus Holdemanellagenus Holdemanella|| id:ebi-a-GCST90017014	19.8505
rs1926302	G	A	-0.107972	0.0231421	7.50136e-06	genus Holdemanellagenus Holdemanella|| id:ebi-a-GCST90017014	21.7679
rs34187114	C	A	-0.104505	0.022601	5.13499e-06	genus Holdemanellagenus Holdemanella|| id:ebi-a-GCST90017014	21.3805
rs35228298	G	A	0.0934832	0.0202886	7.29844e-06	genus Holdemanellagenus Holdemanella|| id:ebi-a-GCST90017014	21.2306
rs4541991	T	C	-0.0927334	0.0194435	2.10092e-06	genus Holdemanellagenus Holdemanella|| id:ebi-a-GCST90017014	22.747
rs607782	C	T	0.0854214	0.0172515	7.19449e-07	genus Holdemanellagenus Holdemanella|| id:ebi-a-GCST90017014	24.5177
rs62113381	T	C	-0.105447	0.0232029	5.53886e-06	genus Holdemanellagenus Holdemanella|| id:ebi-a-GCST90017014	20.653
rs73011279	T	C	-0.0961669	0.0199336	1.36044e-06	genus Holdemanellagenus Holdemanella|| id:ebi-a-GCST90017014	23.2745
rs75764681	T	C	-0.283103	0.0598999	1.94272e-06	genus Holdemanellagenus Holdemanella|| id:ebi-a-GCST90017014	22.3376
rs8113760	G	A	0.078999	0.01734	4.62392e-06	genus Holdemanellagenus Holdemanella|| id:ebi-a-GCST90017014	20.7561
rs10885477	T	C	-0.135137	0.0301894	8.59825e-06	genus Holdemaniagenus Holdemania|| id:ebi-a-GCST90017015	20.0373
rs11080063	G	A	-0.0665238	0.0149837	6.66884e-06	genus Holdemaniagenus Holdemania|| id:ebi-a-GCST90017015	19.7113
rs111745969	A	G	0.120677	0.0265781	3.70775e-06	genus Holdemaniagenus Holdemania|| id:ebi-a-GCST90017015	20.6158
rs113593397	A	G	-0.128935	0.0282526	9.35729e-06	genus Holdemaniagenus Holdemania|| id:ebi-a-GCST90017015	20.8269
rs116500994	G	T	-0.13755	0.0293386	2.34477e-06	genus Holdemaniagenus Holdemania|| id:ebi-a-GCST90017015	21.9807
rs12701617	A	G	-0.0660617	0.0149427	9.51853e-06	genus Holdemaniagenus Holdemania|| id:ebi-a-GCST90017015	19.5453
rs1867876	T	C	0.0842919	0.0162192	2.7388e-07	genus Holdemaniagenus Holdemania|| id:ebi-a-GCST90017015	27.0093
rs4146507	C	T	0.079488	0.0177002	7.2297e-06	genus Holdemaniagenus Holdemania|| id:ebi-a-GCST90017015	20.1673
rs6133067	T	C	0.0910829	0.0178561	5.16928e-07	genus Holdemaniagenus Holdemania|| id:ebi-a-GCST90017015	26.0196
rs73139538	G	A	-0.148594	0.0327469	7.77177e-06	genus Holdemaniagenus Holdemania|| id:ebi-a-GCST90017015	20.5903
rs77293403	A	G	0.164556	0.0341775	1.77468e-06	genus Holdemaniagenus Holdemania|| id:ebi-a-GCST90017015	23.1818
rs80149660	C	T	-0.232987	0.0519183	6.04213e-06	genus Holdemaniagenus Holdemania|| id:ebi-a-GCST90017015	20.1383
rs9500080	C	T	0.0926764	0.0178886	4.08517e-07	genus Holdemaniagenus Holdemania|| id:ebi-a-GCST90017015	26.8402
rs9529719	C	T	-0.074038	0.0160494	5.96664e-06	genus Holdemaniagenus Holdemania|| id:ebi-a-GCST90017015	21.281
rs967319	T	C	0.0788638	0.0176744	8.38147e-06	genus Holdemaniagenus Holdemania|| id:ebi-a-GCST90017015	19.9098
rs10048062	C	T	-0.147352	0.0336531	8.58875e-06	genus Howardellagenus Howardella|| id:ebi-a-GCST90017016	19.1718
rs12452946	A	G	-0.105833	0.0228941	3.80391e-06	genus Howardellagenus Howardella|| id:ebi-a-GCST90017016	21.3695
rs1484873	G	A	0.227831	0.046335	2.55918e-06	genus Howardellagenus Howardella|| id:ebi-a-GCST90017016	24.1773
rs17167098	G	A	-0.169366	0.0352068	1.12323e-06	genus Howardellagenus Howardella|| id:ebi-a-GCST90017016	23.1419
rs2154047	A	C	0.192557	0.0420093	9.97034e-06	genus Howardellagenus Howardella|| id:ebi-a-GCST90017016	21.0101
rs36081916	T	C	-0.18123	0.0402987	4.70046e-06	genus Howardellagenus Howardella|| id:ebi-a-GCST90017016	20.2245
rs3791893	A	G	0.147035	0.034023	9.49708e-06	genus Howardellagenus Howardella|| id:ebi-a-GCST90017016	18.6765
rs609430	T	G	-0.112045	0.0239328	3.34488e-06	genus Howardellagenus Howardella|| id:ebi-a-GCST90017016	21.9178
rs672217	G	A	0.164146	0.0349993	3.52468e-06	genus Howardellagenus Howardella|| id:ebi-a-GCST90017016	21.9959
rs901099	T	G	-0.12718	0.0250924	6.5286e-07	genus Howardellagenus Howardella|| id:ebi-a-GCST90017016	25.6894
rs10044993	A	C	-0.139547	0.0316748	8.06659e-06	genus Hungatellagenus Hungatella|| id:ebi-a-GCST90017017	19.4095
rs13128780	T	C	-0.149725	0.0312777	1.74997e-06	genus Hungatellagenus Hungatella|| id:ebi-a-GCST90017017	22.915
rs13249325	T	G	-0.100023	0.0225883	9.6917e-06	genus Hungatellagenus Hungatella|| id:ebi-a-GCST90017017	19.608
rs17092615	G	A	0.152235	0.0337867	7.37683e-06	genus Hungatellagenus Hungatella|| id:ebi-a-GCST90017017	20.3019
rs72759041	G	T	-0.126025	0.0282242	3.86091e-06	genus Hungatellagenus Hungatella|| id:ebi-a-GCST90017017	19.9375
rs10805326	A	G	-0.0775151	0.0139665	3.54544e-08	genus Intestinibactergenus Intestinibacter|| id:ebi-a-GCST90017018	30.8033
rs11109097	T	C	-0.0624272	0.0138539	5.4949e-06	genus Intestinibactergenus Intestinibacter|| id:ebi-a-GCST90017018	20.305
rs118030283	G	A	-0.151829	0.0324471	2.67436e-06	genus Intestinibactergenus Intestinibacter|| id:ebi-a-GCST90017018	21.8956
rs16938435	T	C	-0.112189	0.0235439	1.80098e-06	genus Intestinibactergenus Intestinibacter|| id:ebi-a-GCST90017018	22.7062
rs2098844	T	C	0.0575295	0.0128416	6.78875e-06	genus Intestinibactergenus Intestinibacter|| id:ebi-a-GCST90017018	20.0698
rs2702387	G	A	-0.0608559	0.0132145	4.25991e-06	genus Intestinibactergenus Intestinibacter|| id:ebi-a-GCST90017018	21.2082
rs4327025	G	A	-0.0810346	0.0154397	1.64327e-07	genus Intestinibactergenus Intestinibacter|| id:ebi-a-GCST90017018	27.5463
rs447950	A	G	0.0628342	0.0136652	5.6391e-06	genus Intestinibactergenus Intestinibacter|| id:ebi-a-GCST90017018	21.1427
rs478972	C	T	0.142681	0.0297116	1.81991e-06	genus Intestinibactergenus Intestinibacter|| id:ebi-a-GCST90017018	23.0611
rs6062862	A	G	0.0924508	0.0204658	6.6799e-06	genus Intestinibactergenus Intestinibacter|| id:ebi-a-GCST90017018	20.4063
rs62430350	T	C	0.151096	0.0351476	6.84227e-06	genus Intestinibactergenus Intestinibacter|| id:ebi-a-GCST90017018	18.4805
rs6875660	C	T	0.0890455	0.0193905	3.05781e-06	genus Intestinibactergenus Intestinibacter|| id:ebi-a-GCST90017018	21.0885
rs893394	G	A	0.0583322	0.0130729	7.85037e-06	genus Intestinibactergenus Intestinibacter|| id:ebi-a-GCST90017018	19.9101
rs9348442	C	T	0.099082	0.0221625	6.25936e-06	genus Intestinibactergenus Intestinibacter|| id:ebi-a-GCST90017018	19.9872
rs10262702	T	C	0.0918017	0.0194885	2.06072e-06	genus Intestinimonasgenus Intestinimonas|| id:ebi-a-GCST90017019	22.1894
rs11258178	A	G	0.0660742	0.0134139	6.982e-07	genus Intestinimonasgenus Intestinimonas|| id:ebi-a-GCST90017019	24.2635
rs12226153	A	G	-0.151142	0.0306922	5.12165e-07	genus Intestinimonasgenus Intestinimonas|| id:ebi-a-GCST90017019	24.2501
rs17067892	C	T	0.107194	0.0250013	6.37926e-06	genus Intestinimonasgenus Intestinimonas|| id:ebi-a-GCST90017019	18.383
rs1859797	G	A	0.060368	0.0131793	4.1223e-06	genus Intestinimonasgenus Intestinimonas|| id:ebi-a-GCST90017019	20.9811
rs2276760	A	G	-0.0685233	0.0152546	7.84061e-06	genus Intestinimonasgenus Intestinimonas|| id:ebi-a-GCST90017019	20.1779
rs2731794	C	T	0.120632	0.0257529	1.91743e-06	genus Intestinimonasgenus Intestinimonas|| id:ebi-a-GCST90017019	21.9418
rs2930225	T	G	-0.0729524	0.0152948	1.34623e-06	genus Intestinimonasgenus Intestinimonas|| id:ebi-a-GCST90017019	22.7505
rs4113676	A	C	-0.218507	0.0490152	7.41635e-06	genus Intestinimonasgenus Intestinimonas|| id:ebi-a-GCST90017019	19.8733
rs4784055	T	C	-0.175324	0.038599	8.71806e-07	genus Intestinimonasgenus Intestinimonas|| id:ebi-a-GCST90017019	20.6315
rs62240188	G	A	0.130074	0.0267179	2.20308e-06	genus Intestinimonasgenus Intestinimonas|| id:ebi-a-GCST90017019	23.7015
rs62427239	C	A	0.162658	0.0367647	9.40503e-06	genus Intestinimonasgenus Intestinimonas|| id:ebi-a-GCST90017019	19.5744
rs6934519	C	T	0.0692373	0.0151154	8.56959e-06	genus Intestinimonasgenus Intestinimonas|| id:ebi-a-GCST90017019	20.9817
rs716604	A	G	0.0818068	0.0165992	8.56624e-07	genus Intestinimonasgenus Intestinimonas|| id:ebi-a-GCST90017019	24.2887
rs7170984	T	C	-0.0658116	0.0140767	2.98353e-06	genus Intestinimonasgenus Intestinimonas|| id:ebi-a-GCST90017019	21.8576
rs72982915	C	T	0.183158	0.0402743	4.91157e-06	genus Intestinimonasgenus Intestinimonas|| id:ebi-a-GCST90017019	20.6822
rs9823439	C	T	0.0581947	0.0131455	9.85871e-06	genus Intestinimonasgenus Intestinimonas|| id:ebi-a-GCST90017019	19.598
rs1031599	T	G	0.078627	0.0175644	6.31379e-06	genus Lachnoclostridiumgenus Lachnoclostridium|| id:ebi-a-GCST90017020	20.039
rs12566975	T	C	-0.0468097	0.0105787	9.57194e-06	genus Lachnoclostridiumgenus Lachnoclostridium|| id:ebi-a-GCST90017020	19.5797
rs1528479	A	G	0.0497799	0.0111919	9.63984e-06	genus Lachnoclostridiumgenus Lachnoclostridium|| id:ebi-a-GCST90017020	19.7834
rs1997204	C	T	0.108075	0.0242022	5.97077e-06	genus Lachnoclostridiumgenus Lachnoclostridium|| id:ebi-a-GCST90017020	19.9407
rs2385421	A	G	0.0746186	0.0180734	7.13724e-06	genus Lachnoclostridiumgenus Lachnoclostridium|| id:ebi-a-GCST90017020	17.0457
rs3821998	C	A	-0.0864066	0.0192519	6.72048e-06	genus Lachnoclostridiumgenus Lachnoclostridium|| id:ebi-a-GCST90017020	20.144
rs6112314	A	C	-0.0561715	0.0108174	2.43215e-07	genus Lachnoclostridiumgenus Lachnoclostridium|| id:ebi-a-GCST90017020	26.9641
rs615997	T	C	0.0511752	0.0106491	2.0268e-06	genus Lachnoclostridiumgenus Lachnoclostridium|| id:ebi-a-GCST90017020	23.0937
rs62285313	A	G	0.0864203	0.0181565	1.58332e-06	genus Lachnoclostridiumgenus Lachnoclostridium|| id:ebi-a-GCST90017020	22.6552
rs72829893	G	T	0.117472	0.0268103	5.57763e-06	genus Lachnoclostridiumgenus Lachnoclostridium|| id:ebi-a-GCST90017020	19.1984
rs78068103	A	G	0.0886199	0.0194248	3.66522e-06	genus Lachnoclostridiumgenus Lachnoclostridium|| id:ebi-a-GCST90017020	20.8137
rs789029	C	T	-0.0641288	0.0137974	3.75327e-06	genus Lachnoclostridiumgenus Lachnoclostridium|| id:ebi-a-GCST90017020	21.6029
rs10093861	G	A	-0.0568869	0.0121152	3.05626e-06	genus Lachnospiraceae FCS020 groupgenus Lachnospiraceae FCS020 group|| id:ebi-a-GCST90017021	22.0477
rs1254846	A	G	-0.105963	0.0232501	5.59667e-06	genus Lachnospiraceae FCS020 groupgenus Lachnospiraceae FCS020 group|| id:ebi-a-GCST90017021	20.7711
rs1363769	C	T	0.200628	0.0449372	1.58161e-06	genus Lachnospiraceae FCS020 groupgenus Lachnospiraceae FCS020 group|| id:ebi-a-GCST90017021	19.9329
rs2322265	C	T	-0.0666305	0.0141577	5.20811e-06	genus Lachnospiraceae FCS020 groupgenus Lachnospiraceae FCS020 group|| id:ebi-a-GCST90017021	22.1493
rs2862811	C	T	-0.0564927	0.0121736	3.91913e-06	genus Lachnospiraceae FCS020 groupgenus Lachnospiraceae FCS020 group|| id:ebi-a-GCST90017021	21.5351
rs35035870	T	C	-0.190615	0.0414403	2.62029e-06	genus Lachnospiraceae FCS020 groupgenus Lachnospiraceae FCS020 group|| id:ebi-a-GCST90017021	21.1577
rs3999074	G	T	-0.0550587	0.0121847	6.55043e-06	genus Lachnospiraceae FCS020 groupgenus Lachnospiraceae FCS020 group|| id:ebi-a-GCST90017021	20.4184
rs4452603	T	G	0.0604208	0.0135965	8.98194e-06	genus Lachnospiraceae FCS020 groupgenus Lachnospiraceae FCS020 group|| id:ebi-a-GCST90017021	19.7478
rs7249113	G	A	0.0679483	0.0133496	3.721e-07	genus Lachnospiraceae FCS020 groupgenus Lachnospiraceae FCS020 group|| id:ebi-a-GCST90017021	25.9072
rs72793667	A	G	-0.116881	0.0246589	1.63422e-06	genus Lachnospiraceae FCS020 groupgenus Lachnospiraceae FCS020 group|| id:ebi-a-GCST90017021	22.4668
rs9308097	G	A	-0.055381	0.0123659	7.47291e-06	genus Lachnospiraceae FCS020 groupgenus Lachnospiraceae FCS020 group|| id:ebi-a-GCST90017021	20.0572
rs9788306	C	T	-0.062804	0.0130744	1.38618e-06	genus Lachnospiraceae FCS020 groupgenus Lachnospiraceae FCS020 group|| id:ebi-a-GCST90017021	23.0744
rs117467633	T	C	-0.169687	0.0383169	9.13314e-06	genus Lachnospiraceae NC2004 groupgenus Lachnospiraceae NC2004 group|| id:ebi-a-GCST90017022	19.6118
rs12127733	G	A	0.115182	0.0246006	3.10592e-06	genus Lachnospiraceae NC2004 groupgenus Lachnospiraceae NC2004 group|| id:ebi-a-GCST90017022	21.9219
rs12208226	C	A	-0.154739	0.0340372	9.74833e-06	genus Lachnospiraceae NC2004 groupgenus Lachnospiraceae NC2004 group|| id:ebi-a-GCST90017022	20.6677
rs12863463	G	A	-0.156365	0.0345372	6.03976e-06	genus Lachnospiraceae NC2004 groupgenus Lachnospiraceae NC2004 group|| id:ebi-a-GCST90017022	20.4977
rs17067076	G	A	-0.154631	0.0352194	5.61203e-06	genus Lachnospiraceae NC2004 groupgenus Lachnospiraceae NC2004 group|| id:ebi-a-GCST90017022	19.2765
rs1928659	T	C	0.102522	0.0226445	6.17234e-06	genus Lachnospiraceae NC2004 groupgenus Lachnospiraceae NC2004 group|| id:ebi-a-GCST90017022	20.4979
rs1929743	T	C	0.0837206	0.0190318	9.05503e-06	genus Lachnospiraceae NC2004 groupgenus Lachnospiraceae NC2004 group|| id:ebi-a-GCST90017022	19.3511
rs3756315	A	G	-0.0883469	0.0188397	3.32583e-06	genus Lachnospiraceae NC2004 groupgenus Lachnospiraceae NC2004 group|| id:ebi-a-GCST90017022	21.9905
rs6116753	G	A	0.0994748	0.0209139	2.92247e-06	genus Lachnospiraceae NC2004 groupgenus Lachnospiraceae NC2004 group|| id:ebi-a-GCST90017022	22.6233
rs2861203	G	A	0.0572304	0.0127279	7.36936e-06	genus Lachnospiraceae ND3007 groupgenus Lachnospiraceae ND3007 group|| id:ebi-a-GCST90017023	20.2181
rs72776675	T	C	-0.0647067	0.014797	8.71686e-06	genus Lachnospiraceae ND3007 groupgenus Lachnospiraceae ND3007 group|| id:ebi-a-GCST90017023	19.1228
rs9932954	A	G	-0.0561864	0.0115984	1.24882e-06	genus Lachnospiraceae ND3007 groupgenus Lachnospiraceae ND3007 group|| id:ebi-a-GCST90017023	23.4675
rs10952110	G	T	0.0487709	0.0109614	9.08113e-06	genus Lachnospiraceae NK4A136 groupgenus Lachnospiraceae NK4A136 group|| id:ebi-a-GCST90017024	19.7965
rs11263806	A	G	-0.0524615	0.0116758	5.06512e-06	genus Lachnospiraceae NK4A136 groupgenus Lachnospiraceae NK4A136 group|| id:ebi-a-GCST90017024	20.1887
rs12611395	G	A	0.0902532	0.0199652	5.83042e-06	genus Lachnospiraceae NK4A136 groupgenus Lachnospiraceae NK4A136 group|| id:ebi-a-GCST90017024	20.4352
rs160061	G	A	-0.0513831	0.0108094	2.12197e-06	genus Lachnospiraceae NK4A136 groupgenus Lachnospiraceae NK4A136 group|| id:ebi-a-GCST90017024	22.5963
rs28540839	A	C	0.0508285	0.0110591	9.34329e-06	genus Lachnospiraceae NK4A136 groupgenus Lachnospiraceae NK4A136 group|| id:ebi-a-GCST90017024	21.1239
rs2880566	T	C	0.0599578	0.0134693	5.61423e-06	genus Lachnospiraceae NK4A136 groupgenus Lachnospiraceae NK4A136 group|| id:ebi-a-GCST90017024	19.8153
rs4955932	T	C	-0.0492283	0.0109388	7.05424e-06	genus Lachnospiraceae NK4A136 groupgenus Lachnospiraceae NK4A136 group|| id:ebi-a-GCST90017024	20.253
rs59805249	T	C	0.0936162	0.0207982	9.45388e-06	genus Lachnospiraceae NK4A136 groupgenus Lachnospiraceae NK4A136 group|| id:ebi-a-GCST90017024	20.2605
rs68104925	T	C	-0.0549104	0.0115385	2.36777e-06	genus Lachnospiraceae NK4A136 groupgenus Lachnospiraceae NK4A136 group|| id:ebi-a-GCST90017024	22.647
rs7073658	G	T	0.0499621	0.0109693	5.26914e-06	genus Lachnospiraceae NK4A136 groupgenus Lachnospiraceae NK4A136 group|| id:ebi-a-GCST90017024	20.7455
rs73044693	A	G	-0.10758	0.0229884	3.57256e-06	genus Lachnospiraceae NK4A136 groupgenus Lachnospiraceae NK4A136 group|| id:ebi-a-GCST90017024	21.9001
rs7616165	G	T	-0.230542	0.0483465	2.77389e-06	genus Lachnospiraceae NK4A136 groupgenus Lachnospiraceae NK4A136 group|| id:ebi-a-GCST90017024	22.7389
rs76193507	A	G	-0.22973	0.0499776	2.93089e-06	genus Lachnospiraceae NK4A136 groupgenus Lachnospiraceae NK4A136 group|| id:ebi-a-GCST90017024	21.1293
rs7832116	A	G	-0.0714756	0.0151703	3.57084e-06	genus Lachnospiraceae NK4A136 groupgenus Lachnospiraceae NK4A136 group|| id:ebi-a-GCST90017024	22.1987
rs954878	A	G	-0.0520656	0.0109082	1.78201e-06	genus Lachnospiraceae NK4A136 groupgenus Lachnospiraceae NK4A136 group|| id:ebi-a-GCST90017024	22.7822
rs12131224	C	T	0.117095	0.02591	7.39861e-06	genus Lachnospiraceae UCG001genus Lachnospiraceae UCG001|| id:ebi-a-GCST90017025	20.4241
rs2050911	G	A	0.0751466	0.0153934	1.10647e-06	genus Lachnospiraceae UCG001genus Lachnospiraceae UCG001|| id:ebi-a-GCST90017025	23.8314
rs2371284	C	T	0.0761893	0.0170127	7.55962e-06	genus Lachnospiraceae UCG001genus Lachnospiraceae UCG001|| id:ebi-a-GCST90017025	20.0559
rs437876	T	C	0.0784637	0.0144768	7.16556e-08	genus Lachnospiraceae UCG001genus Lachnospiraceae UCG001|| id:ebi-a-GCST90017025	29.376
rs4981345	T	C	-0.0681973	0.0149831	6.08597e-06	genus Lachnospiraceae UCG001genus Lachnospiraceae UCG001|| id:ebi-a-GCST90017025	20.7172
rs573933	T	C	-0.107898	0.0232346	3.10506e-06	genus Lachnospiraceae UCG001genus Lachnospiraceae UCG001|| id:ebi-a-GCST90017025	21.5653
rs62496417	T	G	-0.0748504	0.0165681	5.87503e-06	genus Lachnospiraceae UCG001genus Lachnospiraceae UCG001|| id:ebi-a-GCST90017025	20.41
rs7341608	T	C	-0.0784757	0.0177648	9.48135e-06	genus Lachnospiraceae UCG001genus Lachnospiraceae UCG001|| id:ebi-a-GCST90017025	19.5142
rs74034332	G	A	0.168045	0.0382637	3.3335e-06	genus Lachnospiraceae UCG001genus Lachnospiraceae UCG001|| id:ebi-a-GCST90017025	19.2876
rs78848836	A	G	-0.118868	0.0259753	3.38174e-06	genus Lachnospiraceae UCG001genus Lachnospiraceae UCG001|| id:ebi-a-GCST90017025	20.9415
rs8104225	A	G	0.0892098	0.0197665	8.04211e-06	genus Lachnospiraceae UCG001genus Lachnospiraceae UCG001|| id:ebi-a-GCST90017025	20.3688
rs9403580	C	T	0.107801	0.0229777	3.46785e-06	genus Lachnospiraceae UCG001genus Lachnospiraceae UCG001|| id:ebi-a-GCST90017025	22.0106
rs985416	T	C	-0.0970258	0.0181807	1.45589e-07	genus Lachnospiraceae UCG001genus Lachnospiraceae UCG001|| id:ebi-a-GCST90017025	28.4809
rs11128180	A	G	0.0648288	0.0140126	4.51742e-06	genus Lachnospiraceae UCG004genus Lachnospiraceae UCG004|| id:ebi-a-GCST90017026	21.4042
rs12072562	T	C	0.133104	0.0303566	7.07375e-06	genus Lachnospiraceae UCG004genus Lachnospiraceae UCG004|| id:ebi-a-GCST90017026	19.2254
rs12673420	G	A	0.0554351	0.0118375	2.98078e-06	genus Lachnospiraceae UCG004genus Lachnospiraceae UCG004|| id:ebi-a-GCST90017026	21.9306
rs12747809	A	G	0.062197	0.0125685	8.64868e-07	genus Lachnospiraceae UCG004genus Lachnospiraceae UCG004|| id:ebi-a-GCST90017026	24.4891
rs12894272	G	A	-0.0579792	0.0125229	4.3395e-06	genus Lachnospiraceae UCG004genus Lachnospiraceae UCG004|| id:ebi-a-GCST90017026	21.4355
rs233486	G	A	0.0799088	0.017766	6.28463e-06	genus Lachnospiraceae UCG004genus Lachnospiraceae UCG004|| id:ebi-a-GCST90017026	20.2307
rs2444793	T	C	0.0542433	0.0118188	4.77079e-06	genus Lachnospiraceae UCG004genus Lachnospiraceae UCG004|| id:ebi-a-GCST90017026	21.0642
rs2726805	A	G	0.0548397	0.0120844	6.30406e-06	genus Lachnospiraceae UCG004genus Lachnospiraceae UCG004|| id:ebi-a-GCST90017026	20.594
rs2882478	G	A	-0.0577091	0.0118338	1.20812e-06	genus Lachnospiraceae UCG004genus Lachnospiraceae UCG004|| id:ebi-a-GCST90017026	23.7815
rs35182105	A	G	-0.109724	0.024221	4.86508e-06	genus Lachnospiraceae UCG004genus Lachnospiraceae UCG004|| id:ebi-a-GCST90017026	20.522
rs6656451	T	C	0.05436	0.011947	5.56775e-06	genus Lachnospiraceae UCG004genus Lachnospiraceae UCG004|| id:ebi-a-GCST90017026	20.7034
rs7629954	A	G	0.108441	0.023825	5.77218e-06	genus Lachnospiraceae UCG004genus Lachnospiraceae UCG004|| id:ebi-a-GCST90017026	20.7167
rs10741777	T	C	-0.0973842	0.0194791	7.68652e-07	genus Lachnospiraceae UCG008genus Lachnospiraceae UCG008|| id:ebi-a-GCST90017027	24.9942
rs10793103	T	C	-0.0974344	0.0181279	9.34932e-08	genus Lachnospiraceae UCG008genus Lachnospiraceae UCG008|| id:ebi-a-GCST90017027	28.8888
rs10801803	G	A	-0.117029	0.0243085	1.4003e-06	genus Lachnospiraceae UCG008genus Lachnospiraceae UCG008|| id:ebi-a-GCST90017027	23.1777
rs13024781	T	C	-0.0798769	0.0168846	2.29166e-06	genus Lachnospiraceae UCG008genus Lachnospiraceae UCG008|| id:ebi-a-GCST90017027	22.38
rs57091572	A	G	-0.110443	0.0235801	2.85825e-06	genus Lachnospiraceae UCG008genus Lachnospiraceae UCG008|| id:ebi-a-GCST90017027	21.9374
rs57254474	G	A	0.0886512	0.0199045	6.92054e-06	genus Lachnospiraceae UCG008genus Lachnospiraceae UCG008|| id:ebi-a-GCST90017027	19.8366
rs61944774	A	G	0.179838	0.0393797	6.34118e-06	genus Lachnospiraceae UCG008genus Lachnospiraceae UCG008|| id:ebi-a-GCST90017027	20.8554
rs62277846	C	T	0.102292	0.0212319	1.58891e-06	genus Lachnospiraceae UCG008genus Lachnospiraceae UCG008|| id:ebi-a-GCST90017027	23.2116
rs67078837	T	C	-0.0845848	0.0170693	7.68192e-07	genus Lachnospiraceae UCG008genus Lachnospiraceae UCG008|| id:ebi-a-GCST90017027	24.5558
rs75356640	G	A	0.136523	0.0303128	9.83196e-06	genus Lachnospiraceae UCG008genus Lachnospiraceae UCG008|| id:ebi-a-GCST90017027	20.2843
rs955844	A	C	0.112064	0.0228369	1.80992e-06	genus Lachnospiraceae UCG008genus Lachnospiraceae UCG008|| id:ebi-a-GCST90017027	24.0801
rs10414815	C	T	-0.10453	0.0230253	4.23975e-06	genus Lachnospiraceae UCG010genus Lachnospiraceae UCG010|| id:ebi-a-GCST90017028	20.6097
rs11192447	A	G	0.126592	0.024345	4.68954e-07	genus Lachnospiraceae UCG010genus Lachnospiraceae UCG010|| id:ebi-a-GCST90017028	27.0391
rs12346653	C	T	0.0657686	0.0139569	2.70321e-06	genus Lachnospiraceae UCG010genus Lachnospiraceae UCG010|| id:ebi-a-GCST90017028	22.2054
rs17730011	G	A	-0.0702357	0.015706	7.84603e-06	genus Lachnospiraceae UCG010genus Lachnospiraceae UCG010|| id:ebi-a-GCST90017028	19.9979
rs2833528	T	C	0.0562148	0.0127763	9.91996e-06	genus Lachnospiraceae UCG010genus Lachnospiraceae UCG010|| id:ebi-a-GCST90017028	19.3594
rs336138	G	T	0.0779543	0.0171865	7.48411e-06	genus Lachnospiraceae UCG010genus Lachnospiraceae UCG010|| id:ebi-a-GCST90017028	20.5734
rs4576377	C	A	0.0572001	0.0127043	7.63062e-06	genus Lachnospiraceae UCG010genus Lachnospiraceae UCG010|| id:ebi-a-GCST90017028	20.2718
rs72894957	G	A	0.222263	0.0486425	5.68434e-06	genus Lachnospiraceae UCG010genus Lachnospiraceae UCG010|| id:ebi-a-GCST90017028	20.8787
rs74315802	G	T	0.0867262	0.0183477	3.19007e-06	genus Lachnospiraceae UCG010genus Lachnospiraceae UCG010|| id:ebi-a-GCST90017028	22.3428
rs9981767	A	C	0.0655062	0.0131994	9.96369e-07	genus Lachnospiraceae UCG010genus Lachnospiraceae UCG010|| id:ebi-a-GCST90017028	24.6295
rs56791201	C	T	-0.051823	0.0110697	2.9282e-06	genus Lachnospiragenus Lachnospira|| id:ebi-a-GCST90017029	21.9166
rs11674854	C	T	-0.0852686	0.0176504	1.59199e-06	genus Lactobacillusgenus Lactobacillus|| id:ebi-a-GCST90017030	23.3383
rs12693845	C	T	-0.0805447	0.0177429	8.96314e-06	genus Lactobacillusgenus Lactobacillus|| id:ebi-a-GCST90017030	20.6075
rs1530559	G	A	0.0804001	0.0178207	4.93106e-06	genus Lactobacillusgenus Lactobacillus|| id:ebi-a-GCST90017030	20.3547
rs16861661	G	A	-0.183147	0.038148	1.27809e-06	genus Lactobacillusgenus Lactobacillus|| id:ebi-a-GCST90017030	23.0492
rs62314653	C	A	0.187692	0.0394585	2.24383e-06	genus Lactobacillusgenus Lactobacillus|| id:ebi-a-GCST90017030	22.6261
rs7399658	G	A	-0.107134	0.0221883	3.12097e-06	genus Lactobacillusgenus Lactobacillus|| id:ebi-a-GCST90017030	23.3135
rs75127669	C	A	0.139784	0.0310414	6.83439e-06	genus Lactobacillusgenus Lactobacillus|| id:ebi-a-GCST90017030	20.2783
rs768253	T	G	-0.079195	0.0171791	4.24766e-06	genus Lactobacillusgenus Lactobacillus|| id:ebi-a-GCST90017030	21.2518
rs77478751	A	G	-0.219886	0.0475759	7.32706e-06	genus Lactobacillusgenus Lactobacillus|| id:ebi-a-GCST90017030	21.361
rs921925	A	C	0.0985077	0.0203229	9.71673e-07	genus Lactobacillusgenus Lactobacillus|| id:ebi-a-GCST90017030	23.4947
rs10417872	G	T	-0.118306	0.024522	1.28677e-06	genus Lactococcusgenus Lactococcus|| id:ebi-a-GCST90017031	23.2756
rs123059	C	T	0.13671	0.0274694	1.26561e-06	genus Lactococcusgenus Lactococcus|| id:ebi-a-GCST90017031	24.7686
rs12621813	G	A	0.108423	0.0239978	6.6083e-06	genus Lactococcusgenus Lactococcus|| id:ebi-a-GCST90017031	20.4127
rs17168302	G	A	0.191857	0.0424761	6.28608e-06	genus Lactococcusgenus Lactococcus|| id:ebi-a-GCST90017031	20.4017
rs2293361	C	T	-0.199221	0.0430969	1.39592e-06	genus Lactococcusgenus Lactococcus|| id:ebi-a-GCST90017031	21.3687
rs4766997	C	T	0.114599	0.023839	2.06144e-06	genus Lactococcusgenus Lactococcus|| id:ebi-a-GCST90017031	23.1092
rs55910161	C	T	0.146426	0.0307367	2.36211e-06	genus Lactococcusgenus Lactococcus|| id:ebi-a-GCST90017031	22.6946
rs6674304	C	T	0.200758	0.0442121	6.1776e-06	genus Lactococcusgenus Lactococcus|| id:ebi-a-GCST90017031	20.6188
rs7992246	C	T	-0.104232	0.0230786	4.44723e-06	genus Lactococcusgenus Lactococcus|| id:ebi-a-GCST90017031	20.3978
rs11620597	T	C	0.119479	0.0271688	7.80171e-06	genus Marvinbryantiagenus Marvinbryantia|| id:ebi-a-GCST90017032	19.3394
rs1187983	C	T	-0.0935456	0.0193174	2.02428e-06	genus Marvinbryantiagenus Marvinbryantia|| id:ebi-a-GCST90017032	23.4504
rs146541147	G	A	0.118845	0.0268423	6.86294e-06	genus Marvinbryantiagenus Marvinbryantia|| id:ebi-a-GCST90017032	19.603
rs2724813	G	A	0.0840769	0.0167551	6.28449e-07	genus Marvinbryantiagenus Marvinbryantia|| id:ebi-a-GCST90017032	25.1802
rs2842896	C	T	-0.0649396	0.0131146	7.25371e-07	genus Marvinbryantiagenus Marvinbryantia|| id:ebi-a-GCST90017032	24.5194
rs2863363	G	A	-0.0634861	0.0136323	3.11279e-06	genus Marvinbryantiagenus Marvinbryantia|| id:ebi-a-GCST90017032	21.688
rs3125832	A	C	0.0679323	0.015012	5.02736e-06	genus Marvinbryantiagenus Marvinbryantia|| id:ebi-a-GCST90017032	20.4774
rs61884471	G	A	0.124426	0.0248431	1.01163e-06	genus Marvinbryantiagenus Marvinbryantia|| id:ebi-a-GCST90017032	25.0848
rs72948274	A	C	-0.126354	0.0272212	3.25912e-06	genus Marvinbryantiagenus Marvinbryantia|| id:ebi-a-GCST90017032	21.5458
rs8006832	G	T	-0.0952415	0.0216699	6.58082e-06	genus Marvinbryantiagenus Marvinbryantia|| id:ebi-a-GCST90017032	19.317
rs10202904	G	T	0.112811	0.0239106	3.08546e-06	genus Methanobrevibactergenus Methanobrevibacter|| id:ebi-a-GCST90017033	22.2598
rs1334944	T	C	0.115197	0.0255492	7.61377e-06	genus Methanobrevibactergenus Methanobrevibacter|| id:ebi-a-GCST90017033	20.3295
rs4802933	G	A	0.135628	0.0308139	9.73823e-06	genus Methanobrevibactergenus Methanobrevibacter|| id:ebi-a-GCST90017033	19.3734
rs6776814	T	C	-0.188956	0.0419905	8.04896e-06	genus Methanobrevibactergenus Methanobrevibacter|| id:ebi-a-GCST90017033	20.2497
rs76029318	T	C	0.222849	0.0454319	1.07552e-06	genus Methanobrevibactergenus Methanobrevibacter|| id:ebi-a-GCST90017033	24.0602
rs894996	C	A	0.214213	0.0456045	3.81566e-06	genus Methanobrevibactergenus Methanobrevibacter|| id:ebi-a-GCST90017033	22.0636
rs10093869	A	G	-0.0577795	0.0125389	3.67443e-06	genus Odoribactergenus Odoribacter|| id:ebi-a-GCST90017034	21.2338
rs10423795	T	C	-0.0550695	0.0121164	6.5793e-06	genus Odoribactergenus Odoribacter|| id:ebi-a-GCST90017034	20.6574
rs28417404	A	G	-0.0726896	0.0161372	3.68036e-06	genus Odoribactergenus Odoribacter|| id:ebi-a-GCST90017034	20.2903
rs4793970	A	G	-0.0576329	0.0129154	6.02698e-06	genus Odoribactergenus Odoribacter|| id:ebi-a-GCST90017034	19.9125
rs6856150	A	G	-0.0881922	0.0194146	6.05954e-06	genus Odoribactergenus Odoribacter|| id:ebi-a-GCST90017034	20.635
rs74553962	T	G	0.121449	0.0264106	9.48681e-06	genus Odoribactergenus Odoribacter|| id:ebi-a-GCST90017034	21.1462
rs77779484	G	A	-0.133489	0.0268526	6.56251e-07	genus Odoribactergenus Odoribacter|| id:ebi-a-GCST90017034	24.7126
rs1035588	A	G	-0.108148	0.0236848	4.85501e-06	genus Olsenellagenus Olsenella|| id:ebi-a-GCST90017035	20.8496
rs17148768	G	A	0.140434	0.0295602	2.19842e-06	genus Olsenellagenus Olsenella|| id:ebi-a-GCST90017035	22.5699
rs2759329	A	G	0.111131	0.0237218	3.43202e-06	genus Olsenellagenus Olsenella|| id:ebi-a-GCST90017035	21.947
rs35225860	A	G	-0.223604	0.0482391	3.87044e-06	genus Olsenellagenus Olsenella|| id:ebi-a-GCST90017035	21.4863
rs6046522	C	T	0.122938	0.0269928	4.48456e-06	genus Olsenellagenus Olsenella|| id:ebi-a-GCST90017035	20.7432
rs61090148	A	G	-0.104783	0.0231343	6.43724e-06	genus Olsenellagenus Olsenella|| id:ebi-a-GCST90017035	20.5149
rs62112538	C	T	-0.19943	0.0407033	1.1882e-06	genus Olsenellagenus Olsenella|| id:ebi-a-GCST90017035	24.0061
rs72691585	C	A	-0.249079	0.0520814	2.95291e-06	genus Olsenellagenus Olsenella|| id:ebi-a-GCST90017035	22.8723
rs7540303	C	T	0.108044	0.023638	5.32023e-06	genus Olsenellagenus Olsenella|| id:ebi-a-GCST90017035	20.892
rs8066522	A	G	0.106529	0.0240379	9.70085e-06	genus Olsenellagenus Olsenella|| id:ebi-a-GCST90017035	19.6401
rs9460691	C	A	0.119966	0.0268645	7.2835e-06	genus Olsenellagenus Olsenella|| id:ebi-a-GCST90017035	19.9415
rs11627628	T	C	0.143961	0.0290223	1.00921e-06	genus Oscillibactergenus Oscillibacter|| id:ebi-a-GCST90017036	24.6052
rs11990279	T	C	-0.0824934	0.0180457	4.94299e-06	genus Oscillibactergenus Oscillibacter|| id:ebi-a-GCST90017036	20.8973
rs12649930	T	G	0.121589	0.0259612	4.09383e-06	genus Oscillibactergenus Oscillibacter|| id:ebi-a-GCST90017036	21.9351
rs133832	A	C	-0.0795527	0.0162411	1.1472e-06	genus Oscillibactergenus Oscillibacter|| id:ebi-a-GCST90017036	23.9927
rs16866406	A	G	0.0988765	0.0208795	3.07822e-06	genus Oscillibactergenus Oscillibacter|| id:ebi-a-GCST90017036	22.4257
rs16934185	A	G	-0.129568	0.028157	4.38036e-06	genus Oscillibactergenus Oscillibacter|| id:ebi-a-GCST90017036	21.175
rs234108	A	G	0.0749553	0.0152632	9.16326e-07	genus Oscillibactergenus Oscillibacter|| id:ebi-a-GCST90017036	24.1165
rs36095275	C	T	-0.0752368	0.0156861	1.39627e-06	genus Oscillibactergenus Oscillibacter|| id:ebi-a-GCST90017036	23.0054
rs4506202	G	A	0.0711323	0.0152261	3.20826e-06	genus Oscillibactergenus Oscillibacter|| id:ebi-a-GCST90017036	21.8251
rs61883564	A	G	-0.101351	0.0221016	3.38712e-06	genus Oscillibactergenus Oscillibacter|| id:ebi-a-GCST90017036	21.0285
rs62206502	A	C	0.0681423	0.0151349	6.59888e-06	genus Oscillibactergenus Oscillibacter|| id:ebi-a-GCST90017036	20.271
rs75453768	G	T	0.12212	0.0268629	5.34737e-06	genus Oscillibactergenus Oscillibacter|| id:ebi-a-GCST90017036	20.6665
rs761240	G	T	0.17664	0.0388812	2.0384e-06	genus Oscillibactergenus Oscillibacter|| id:ebi-a-GCST90017036	20.6395
rs9393920	G	A	0.0744662	0.0151081	9.92247e-07	genus Oscillibactergenus Oscillibacter|| id:ebi-a-GCST90017036	24.294
rs12206468	G	A	-0.133016	0.0269733	1.04222e-06	genus Oscillospiragenus Oscillospira|| id:ebi-a-GCST90017037	24.3187
rs12925026	T	C	0.13559	0.030678	9.31022e-06	genus Oscillospiragenus Oscillospira|| id:ebi-a-GCST90017037	19.5345
rs1954532	C	T	0.0826246	0.0175252	2.26772e-06	genus Oscillospiragenus Oscillospira|| id:ebi-a-GCST90017037	22.2276
rs28889936	A	C	0.114051	0.0252838	3.36589e-06	genus Oscillospiragenus Oscillospira|| id:ebi-a-GCST90017037	20.3476
rs62422654	C	T	0.0898456	0.0198088	6.46755e-06	genus Oscillospiragenus Oscillospira|| id:ebi-a-GCST90017037	20.572
rs72866977	A	C	-0.130569	0.0281674	5.62704e-06	genus Oscillospiragenus Oscillospira|| id:ebi-a-GCST90017037	21.4875
rs751183	C	T	0.0774322	0.0172216	6.85125e-06	genus Oscillospiragenus Oscillospira|| id:ebi-a-GCST90017037	20.216
rs8076323	A	G	0.0715392	0.0156539	5.61319e-06	genus Oscillospiragenus Oscillospira|| id:ebi-a-GCST90017037	20.8854
rs10464997	G	A	0.137691	0.0294804	3.29754e-06	genus Oxalobactergenus Oxalobacter|| id:ebi-a-GCST90017038	21.8145
rs11108500	A	G	-0.199099	0.0427327	3.74283e-06	genus Oxalobactergenus Oxalobacter|| id:ebi-a-GCST90017038	21.7079
rs111966731	T	C	0.213114	0.047162	7.29861e-06	genus Oxalobactergenus Oxalobacter|| id:ebi-a-GCST90017038	20.4192
rs12002250	A	C	0.217122	0.0466317	1.41504e-06	genus Oxalobactergenus Oxalobacter|| id:ebi-a-GCST90017038	21.6793
rs1569853	T	C	-0.138078	0.0296981	3.64502e-06	genus Oxalobactergenus Oxalobacter|| id:ebi-a-GCST90017038	21.6168
rs36057338	G	T	0.207847	0.0421439	8.79812e-07	genus Oxalobactergenus Oxalobacter|| id:ebi-a-GCST90017038	24.3231
rs3862635	C	T	-0.172142	0.0394026	9.18692e-06	genus Oxalobactergenus Oxalobacter|| id:ebi-a-GCST90017038	19.0864
rs4428215	G	A	0.130293	0.0242237	7.51069e-08	genus Oxalobactergenus Oxalobacter|| id:ebi-a-GCST90017038	28.9309
rs6000536	C	T	-0.130992	0.0253804	2.06054e-07	genus Oxalobactergenus Oxalobacter|| id:ebi-a-GCST90017038	26.6374
rs6993398	G	A	0.127217	0.0278855	7.12771e-06	genus Oxalobactergenus Oxalobacter|| id:ebi-a-GCST90017038	20.8129
rs736744	T	C	-0.117882	0.0211262	2.57472e-08	genus Oxalobactergenus Oxalobacter|| id:ebi-a-GCST90017038	31.1352
rs114567323	T	C	0.186478	0.0405199	5.65484e-06	genus Parabacteroidesgenus Parabacteroides|| id:ebi-a-GCST90017039	21.1796
rs115602804	G	A	0.10308	0.0222736	1.93059e-06	genus Parabacteroidesgenus Parabacteroides|| id:ebi-a-GCST90017039	21.4175
rs4236095	A	G	-0.0761961	0.0157042	1.93143e-06	genus Parabacteroidesgenus Parabacteroides|| id:ebi-a-GCST90017039	23.5415
rs60884758	C	T	-0.0702667	0.0142249	5.7069e-07	genus Parabacteroidesgenus Parabacteroides|| id:ebi-a-GCST90017039	24.4006
rs6657302	T	C	-0.10452	0.0225521	9.75708e-06	genus Parabacteroidesgenus Parabacteroides|| id:ebi-a-GCST90017039	21.4795
rs7298818	C	T	0.0888832	0.0200902	8.53631e-06	genus Parabacteroidesgenus Parabacteroides|| id:ebi-a-GCST90017039	19.5736
rs10842464	C	T	0.0758215	0.0172568	6.59721e-06	genus Paraprevotellagenus Paraprevotella|| id:ebi-a-GCST90017040	19.3048
rs140997932	T	C	-0.162376	0.0354178	2.1112e-06	genus Paraprevotellagenus Paraprevotella|| id:ebi-a-GCST90017040	21.0184
rs145020347	A	G	-0.12465	0.0262323	4.03005e-06	genus Paraprevotellagenus Paraprevotella|| id:ebi-a-GCST90017040	22.5794
rs17109926	A	G	-0.0988335	0.0216172	6.75274e-06	genus Paraprevotellagenus Paraprevotella|| id:ebi-a-GCST90017040	20.903
rs17785622	A	G	0.248065	0.0524304	1.92659e-06	genus Paraprevotellagenus Paraprevotella|| id:ebi-a-GCST90017040	22.3854
rs2081023	A	G	-0.122561	0.0236507	2.63797e-07	genus Paraprevotellagenus Paraprevotella|| id:ebi-a-GCST90017040	26.8545
rs3008582	T	C	0.10572	0.0227246	4.35993e-06	genus Paraprevotellagenus Paraprevotella|| id:ebi-a-GCST90017040	21.6432
rs3801748	G	A	0.0779721	0.0171691	5.20176e-06	genus Paraprevotellagenus Paraprevotella|| id:ebi-a-GCST90017040	20.6245
rs4756632	G	T	-0.138905	0.0289897	3.81751e-06	genus Paraprevotellagenus Paraprevotella|| id:ebi-a-GCST90017040	22.9588
rs4767113	C	T	0.0882466	0.018382	2.14358e-06	genus Paraprevotellagenus Paraprevotella|| id:ebi-a-GCST90017040	23.0468
rs7240324	T	G	-0.10229	0.0226948	5.95895e-06	genus Paraprevotellagenus Paraprevotella|| id:ebi-a-GCST90017040	20.3149
rs9602779	A	C	-0.106692	0.0220264	6.9274e-07	genus Paraprevotellagenus Paraprevotella|| id:ebi-a-GCST90017040	23.4626
rs9900242	A	G	-0.0852967	0.0175212	1.14067e-06	genus Paraprevotellagenus Paraprevotella|| id:ebi-a-GCST90017040	23.6994
rs10899911	A	G	-0.0717102	0.0148151	1.15271e-06	genus Parasutterellagenus Parasutterella|| id:ebi-a-GCST90017041	23.4289
rs11715853	G	A	-0.0662952	0.0146114	6.22917e-06	genus Parasutterellagenus Parasutterella|| id:ebi-a-GCST90017041	20.5864
rs2090816	C	A	-0.0840967	0.0177315	2.89714e-06	genus Parasutterellagenus Parasutterella|| id:ebi-a-GCST90017041	22.494
rs2387977	T	C	-0.0681778	0.0134756	5.38481e-07	genus Parasutterellagenus Parasutterella|| id:ebi-a-GCST90017041	25.597
rs35055552	T	C	0.109554	0.0235433	3.3485e-06	genus Parasutterellagenus Parasutterella|| id:ebi-a-GCST90017041	21.6532
rs55877868	A	C	-0.104458	0.0228089	2.87071e-06	genus Parasutterellagenus Parasutterella|| id:ebi-a-GCST90017041	20.9737
rs62273907	A	G	0.229468	0.0502262	5.88383e-06	genus Parasutterellagenus Parasutterella|| id:ebi-a-GCST90017041	20.8729
rs6809952	G	A	-0.0684957	0.0150892	8.13355e-06	genus Parasutterellagenus Parasutterella|| id:ebi-a-GCST90017041	20.606
rs6828768	C	T	0.0636852	0.0132645	1.78328e-06	genus Parasutterellagenus Parasutterella|| id:ebi-a-GCST90017041	23.0513
rs7303158	C	T	0.0646859	0.0134256	1.32776e-06	genus Parasutterellagenus Parasutterella|| id:ebi-a-GCST90017041	23.2141
rs7311004	C	T	0.0617522	0.0136438	5.92052e-06	genus Parasutterellagenus Parasutterella|| id:ebi-a-GCST90017041	20.4849
rs7572229	A	G	-0.066273	0.0132736	6.31699e-07	genus Parasutterellagenus Parasutterella|| id:ebi-a-GCST90017041	24.9285
rs78383039	T	C	-0.146315	0.0297119	1.57438e-06	genus Parasutterellagenus Parasutterella|| id:ebi-a-GCST90017041	24.2503
rs8039785	G	T	-0.0618345	0.0133	3.62093e-06	genus Parasutterellagenus Parasutterella|| id:ebi-a-GCST90017041	21.6152
rs823424	G	A	-0.0713448	0.0156958	4.95291e-06	genus Parasutterellagenus Parasutterella|| id:ebi-a-GCST90017041	20.6613
rs10031059	C	T	0.121167	0.0225844	1.23637e-07	genus Peptococcusgenus Peptococcus|| id:ebi-a-GCST90017042	28.784
rs11001941	G	A	-0.195611	0.0392217	1.32859e-06	genus Peptococcusgenus Peptococcus|| id:ebi-a-GCST90017042	24.8733
rs12069354	C	T	0.16763	0.0379501	9.28346e-06	genus Peptococcusgenus Peptococcus|| id:ebi-a-GCST90017042	19.5109
rs2054133	A	G	-0.0895433	0.0188332	2.14166e-06	genus Peptococcusgenus Peptococcus|| id:ebi-a-GCST90017042	22.6057
rs36121075	A	G	-0.14067	0.030628	6.98715e-06	genus Peptococcusgenus Peptococcus|| id:ebi-a-GCST90017042	21.0943
rs413827	G	A	0.110229	0.0237523	3.30088e-06	genus Peptococcusgenus Peptococcus|| id:ebi-a-GCST90017042	21.5368
rs5770862	T	C	0.162018	0.0356813	3.21959e-06	genus Peptococcusgenus Peptococcus|| id:ebi-a-GCST90017042	20.6179
rs6918730	A	G	-0.135311	0.0289742	1.14731e-06	genus Peptococcusgenus Peptococcus|| id:ebi-a-GCST90017042	21.8094
rs7033353	G	T	-0.090152	0.018995	2.21958e-06	genus Peptococcusgenus Peptococcus|| id:ebi-a-GCST90017042	22.5254
rs72850165	T	C	-0.134304	0.0300423	5.74156e-06	genus Peptococcusgenus Peptococcus|| id:ebi-a-GCST90017042	19.9853
rs74592222	G	A	0.137957	0.0302965	8.55342e-06	genus Peptococcusgenus Peptococcus|| id:ebi-a-GCST90017042	20.7349
rs77681628	C	T	0.200307	0.0387328	2.68838e-07	genus Peptococcusgenus Peptococcus|| id:ebi-a-GCST90017042	26.7445
rs11929846	T	C	-0.0697199	0.0157969	8.88423e-06	genus Phascolarctobacteriumgenus Phascolarctobacterium|| id:ebi-a-GCST90017043	19.4791
rs12618201	A	G	0.0641657	0.0138202	3.37699e-06	genus Phascolarctobacteriumgenus Phascolarctobacterium|| id:ebi-a-GCST90017043	21.5564
rs1264476	G	T	-0.0767335	0.0166041	4.29566e-06	genus Phascolarctobacteriumgenus Phascolarctobacterium|| id:ebi-a-GCST90017043	21.357
rs56069061	G	A	-0.111306	0.0230694	1.87176e-06	genus Phascolarctobacteriumgenus Phascolarctobacterium|| id:ebi-a-GCST90017043	23.279
rs56157888	A	C	0.0954864	0.0193976	1.08505e-06	genus Phascolarctobacteriumgenus Phascolarctobacterium|| id:ebi-a-GCST90017043	24.2319
rs74540770	G	A	-0.121014	0.0258621	3.60272e-06	genus Phascolarctobacteriumgenus Phascolarctobacterium|| id:ebi-a-GCST90017043	21.8949
rs74847270	A	G	-0.104889	0.0230998	5.73099e-06	genus Phascolarctobacteriumgenus Phascolarctobacterium|| id:ebi-a-GCST90017043	20.6179
rs75882962	T	C	0.0968661	0.0190575	3.18985e-07	genus Phascolarctobacteriumgenus Phascolarctobacterium|| id:ebi-a-GCST90017043	25.8352
rs7982713	G	A	0.0726921	0.0163201	9.72165e-06	genus Phascolarctobacteriumgenus Phascolarctobacterium|| id:ebi-a-GCST90017043	19.8394
rs118038478	A	G	0.205676	0.0468917	7.85416e-06	genus Prevotella7genus Prevotella7|| id:ebi-a-GCST90017044	19.2387
rs12124567	A	G	-0.121281	0.0275017	9.48986e-06	genus Prevotella7genus Prevotella7|| id:ebi-a-GCST90017044	19.4476
rs12195431	T	C	0.196528	0.0442322	8.72811e-06	genus Prevotella7genus Prevotella7|| id:ebi-a-GCST90017044	19.7411
rs2240542	C	T	0.12085	0.0261776	4.8415e-06	genus Prevotella7genus Prevotella7|| id:ebi-a-GCST90017044	21.3125
rs2918132	T	C	0.114648	0.0254916	6.42407e-06	genus Prevotella7genus Prevotella7|| id:ebi-a-GCST90017044	20.2273
rs430270	A	C	0.139155	0.0297055	2.86847e-06	genus Prevotella7genus Prevotella7|| id:ebi-a-GCST90017044	21.9444
rs57404562	C	A	0.155486	0.0316057	6.2157e-07	genus Prevotella7genus Prevotella7|| id:ebi-a-GCST90017044	24.202
rs79263163	A	C	-0.143982	0.031501	7.51052e-06	genus Prevotella7genus Prevotella7|| id:ebi-a-GCST90017044	20.8914
rs9426434	T	C	-0.123657	0.0278514	9.71717e-06	genus Prevotella7genus Prevotella7|| id:ebi-a-GCST90017044	19.7126
rs9608249	A	G	-0.158213	0.0336317	2.06685e-06	genus Prevotella7genus Prevotella7|| id:ebi-a-GCST90017044	22.1303
rs9959718	G	A	0.133012	0.0275361	1.9006e-06	genus Prevotella7genus Prevotella7|| id:ebi-a-GCST90017044	23.3333
rs111509883	T	C	0.171131	0.0347624	1.24388e-06	genus Prevotella9genus Prevotella9|| id:ebi-a-GCST90017045	24.2347
rs11685699	C	T	-0.141357	0.0295665	2.02554e-06	genus Prevotella9genus Prevotella9|| id:ebi-a-GCST90017045	22.8578
rs117271932	A	G	0.208089	0.0440393	2.81722e-06	genus Prevotella9genus Prevotella9|| id:ebi-a-GCST90017045	22.3263
rs12648235	T	C	0.0785902	0.0177676	7.39078e-06	genus Prevotella9genus Prevotella9|| id:ebi-a-GCST90017045	19.565
rs1304512	G	A	0.0761593	0.0165885	5.29078e-06	genus Prevotella9genus Prevotella9|| id:ebi-a-GCST90017045	21.0781
rs2104588	C	T	-0.105558	0.023773	8.1298e-06	genus Prevotella9genus Prevotella9|| id:ebi-a-GCST90017045	19.7158
rs2495052	A	G	0.0838978	0.0188523	8.9714e-06	genus Prevotella9genus Prevotella9|| id:ebi-a-GCST90017045	19.8049
rs2683313	G	A	0.0724576	0.0151603	1.68896e-06	genus Prevotella9genus Prevotella9|| id:ebi-a-GCST90017045	22.843
rs4968431	G	T	0.0640113	0.0144162	8.5844e-06	genus Prevotella9genus Prevotella9|| id:ebi-a-GCST90017045	19.7157
rs72815774	T	C	-0.176186	0.0393068	8.78294e-06	genus Prevotella9genus Prevotella9|| id:ebi-a-GCST90017045	20.0913
rs746764	T	C	-0.0915771	0.0193245	2.04e-06	genus Prevotella9genus Prevotella9|| id:ebi-a-GCST90017045	22.4573
rs7976209	T	C	-0.0870786	0.0197951	7.2835e-06	genus Prevotella9genus Prevotella9|| id:ebi-a-GCST90017045	19.3512
rs9428102	A	G	-0.0778845	0.0176068	4.61732e-06	genus Prevotella9genus Prevotella9|| id:ebi-a-GCST90017045	19.5678
rs9613013	G	A	0.0917591	0.0202697	6.10408e-06	genus Prevotella9genus Prevotella9|| id:ebi-a-GCST90017045	20.4929
rs12501673	A	G	0.116395	0.0262253	6.28985e-06	genus Rikenellaceae RC9 gut groupgenus Rikenellaceae RC9 gut group|| id:ebi-a-GCST90017046	19.6983
rs17032291	T	C	-0.169579	0.0368251	6.60998e-06	genus Rikenellaceae RC9 gut groupgenus Rikenellaceae RC9 gut group|| id:ebi-a-GCST90017046	21.2059
rs17582787	A	G	-0.157739	0.0339924	3.55378e-06	genus Rikenellaceae RC9 gut groupgenus Rikenellaceae RC9 gut group|| id:ebi-a-GCST90017046	21.5335
rs2074881	T	C	-0.142236	0.032391	9.44778e-06	genus Rikenellaceae RC9 gut groupgenus Rikenellaceae RC9 gut group|| id:ebi-a-GCST90017046	19.2828
rs2900503	T	G	0.172329	0.0326671	1.55282e-07	genus Rikenellaceae RC9 gut groupgenus Rikenellaceae RC9 gut group|| id:ebi-a-GCST90017046	27.8289
rs2998141	C	T	0.136346	0.0293073	4.42374e-06	genus Rikenellaceae RC9 gut groupgenus Rikenellaceae RC9 gut group|| id:ebi-a-GCST90017046	21.6438
rs4270579	A	G	0.118021	0.0271041	5.45645e-06	genus Rikenellaceae RC9 gut groupgenus Rikenellaceae RC9 gut group|| id:ebi-a-GCST90017046	18.9604
rs4717843	G	T	-0.119376	0.0260548	4.71726e-06	genus Rikenellaceae RC9 gut groupgenus Rikenellaceae RC9 gut group|| id:ebi-a-GCST90017046	20.9922
rs7712231	A	G	0.156284	0.0350462	7.9704e-06	genus Rikenellaceae RC9 gut groupgenus Rikenellaceae RC9 gut group|| id:ebi-a-GCST90017046	19.886
rs80309088	G	A	0.17405	0.0383423	4.55638e-06	genus Rikenellaceae RC9 gut groupgenus Rikenellaceae RC9 gut group|| id:ebi-a-GCST90017046	20.6059
rs9887954	G	A	-0.114849	0.0249013	4.80806e-06	genus Rikenellaceae RC9 gut groupgenus Rikenellaceae RC9 gut group|| id:ebi-a-GCST90017046	21.2721
rs10279978	A	G	-0.0622202	0.0127675	1.17009e-06	genus Romboutsiagenus Romboutsia|| id:ebi-a-GCST90017047	23.7493
rs11221428	T	C	-0.0726779	0.0158263	6.48649e-06	genus Romboutsiagenus Romboutsia|| id:ebi-a-GCST90017047	21.0885
rs16843578	C	T	-0.0875276	0.0196779	5.08124e-06	genus Romboutsiagenus Romboutsia|| id:ebi-a-GCST90017047	19.7848
rs28603357	T	C	-0.214911	0.0474739	8.52236e-06	genus Romboutsiagenus Romboutsia|| id:ebi-a-GCST90017047	20.4931
rs34302036	G	A	-0.0550261	0.0120835	5.87665e-06	genus Romboutsiagenus Romboutsia|| id:ebi-a-GCST90017047	20.7373
rs61841503	G	A	0.092888	0.0171454	3.99595e-08	genus Romboutsiagenus Romboutsia|| id:ebi-a-GCST90017047	29.3511
rs62504452	A	G	-0.0710048	0.0156654	4.65833e-06	genus Romboutsiagenus Romboutsia|| id:ebi-a-GCST90017047	20.5444
rs7109293	A	G	0.0919112	0.0205738	6.98361e-06	genus Romboutsiagenus Romboutsia|| id:ebi-a-GCST90017047	19.9576
rs75200530	T	G	-0.190644	0.0421065	5.06559e-06	genus Romboutsiagenus Romboutsia|| id:ebi-a-GCST90017047	20.4997
rs75987356	G	A	-0.129578	0.0280454	6.70795e-06	genus Romboutsiagenus Romboutsia|| id:ebi-a-GCST90017047	21.3471
rs77702691	A	G	-0.094406	0.0208544	7.3697e-06	genus Romboutsiagenus Romboutsia|| id:ebi-a-GCST90017047	20.4929
rs9389266	T	G	0.0722815	0.0162353	9.38469e-06	genus Romboutsiagenus Romboutsia|| id:ebi-a-GCST90017047	19.8214
rs9567264	C	T	0.0580018	0.0127495	5.75692e-06	genus Romboutsiagenus Romboutsia|| id:ebi-a-GCST90017047	20.6965
rs12740451	T	C	0.0697527	0.0153607	7.3426e-06	genus Roseburiagenus Roseburia|| id:ebi-a-GCST90017048	20.6205
rs16910295	T	C	-0.0980434	0.020957	2.91112e-06	genus Roseburiagenus Roseburia|| id:ebi-a-GCST90017048	21.8866
rs2160994	C	T	-0.0550687	0.0112481	9.6984e-07	genus Roseburiagenus Roseburia|| id:ebi-a-GCST90017048	23.9691
rs2943022	T	C	0.0493786	0.0106763	4.11405e-06	genus Roseburiagenus Roseburia|| id:ebi-a-GCST90017048	21.3912
rs302266	T	C	-0.0777312	0.0172985	8.12587e-06	genus Roseburiagenus Roseburia|| id:ebi-a-GCST90017048	20.1917
rs329182	T	C	0.0690327	0.0152884	5.90147e-06	genus Roseburiagenus Roseburia|| id:ebi-a-GCST90017048	20.3885
rs55858165	A	C	0.179284	0.0404954	9.98964e-06	genus Roseburiagenus Roseburia|| id:ebi-a-GCST90017048	19.6007
rs57466170	C	T	0.0741405	0.0171601	8.30099e-06	genus Roseburiagenus Roseburia|| id:ebi-a-GCST90017048	18.6669
rs6445851	A	G	0.0497336	0.0108158	3.5272e-06	genus Roseburiagenus Roseburia|| id:ebi-a-GCST90017048	21.1438
rs6930661	C	T	-0.0961587	0.0204975	2.47942e-06	genus Roseburiagenus Roseburia|| id:ebi-a-GCST90017048	22.0077
rs75326254	C	T	-0.104628	0.0230897	7.50205e-06	genus Roseburiagenus Roseburia|| id:ebi-a-GCST90017048	20.5333
rs78753150	A	C	0.0968739	0.0214067	9.98321e-06	genus Roseburiagenus Roseburia|| id:ebi-a-GCST90017048	20.4793
rs9300744	C	T	-0.0588452	0.0126228	4.75116e-06	genus Roseburiagenus Roseburia|| id:ebi-a-GCST90017048	21.7325
rs10827477	A	G	-0.0547387	0.0115163	2.1918e-06	genus Ruminiclostridium5genus Ruminiclostridium5|| id:ebi-a-GCST90017049	22.5924
rs113753996	T	C	0.0820689	0.0174463	3.98896e-06	genus Ruminiclostridium5genus Ruminiclostridium5|| id:ebi-a-GCST90017049	22.1284
rs1223978	C	T	-0.0484169	0.0108254	8.16188e-06	genus Ruminiclostridium5genus Ruminiclostridium5|| id:ebi-a-GCST90017049	20.0035
rs1492620	T	C	-0.0830505	0.0180073	3.52574e-06	genus Ruminiclostridium5genus Ruminiclostridium5|| id:ebi-a-GCST90017049	21.271
rs2482038	C	A	0.0518991	0.0108777	1.70314e-06	genus Ruminiclostridium5genus Ruminiclostridium5|| id:ebi-a-GCST90017049	22.7638
rs2791343	T	C	0.051717	0.0113369	5.53962e-06	genus Ruminiclostridium5genus Ruminiclostridium5|| id:ebi-a-GCST90017049	20.8103
rs2833828	G	A	0.0489617	0.0108702	6.81648e-06	genus Ruminiclostridium5genus Ruminiclostridium5|| id:ebi-a-GCST90017049	20.2879
rs4955951	A	G	-0.0713749	0.0165826	9.9552e-06	genus Ruminiclostridium5genus Ruminiclostridium5|| id:ebi-a-GCST90017049	18.5262
rs6121460	G	A	0.0932955	0.0199206	2.64107e-06	genus Ruminiclostridium5genus Ruminiclostridium5|| id:ebi-a-GCST90017049	21.9339
rs79968837	A	G	-0.0950311	0.0193507	1.14623e-06	genus Ruminiclostridium5genus Ruminiclostridium5|| id:ebi-a-GCST90017049	24.1178
rs8053158	G	A	0.0740543	0.0159151	5.89807e-06	genus Ruminiclostridium5genus Ruminiclostridium5|| id:ebi-a-GCST90017049	21.6512
rs10829821	T	C	-0.097606	0.0216072	3.47144e-06	genus Ruminiclostridium6genus Ruminiclostridium6|| id:ebi-a-GCST90017050	20.4059
rs116969552	A	G	-0.166823	0.0376681	9.15946e-06	genus Ruminiclostridium6genus Ruminiclostridium6|| id:ebi-a-GCST90017050	19.6139
rs11992182	A	C	0.0625299	0.0137876	4.64836e-06	genus Ruminiclostridium6genus Ruminiclostridium6|| id:ebi-a-GCST90017050	20.5683
rs1756364	G	T	0.0999189	0.0197169	2.53653e-07	genus Ruminiclostridium6genus Ruminiclostridium6|| id:ebi-a-GCST90017050	25.6814
rs2548459	C	T	0.0554866	0.0122755	6.40206e-06	genus Ruminiclostridium6genus Ruminiclostridium6|| id:ebi-a-GCST90017050	20.4314
rs35362464	C	A	0.0720077	0.0165387	8.99146e-06	genus Ruminiclostridium6genus Ruminiclostridium6|| id:ebi-a-GCST90017050	18.9564
rs61060922	T	G	0.15913	0.0322283	1.08648e-06	genus Ruminiclostridium6genus Ruminiclostridium6|| id:ebi-a-GCST90017050	24.3798
rs663262	C	T	0.13498	0.0310715	3.39414e-06	genus Ruminiclostridium6genus Ruminiclostridium6|| id:ebi-a-GCST90017050	18.8718
rs67479537	T	C	0.118994	0.026487	9.30208e-06	genus Ruminiclostridium6genus Ruminiclostridium6|| id:ebi-a-GCST90017050	20.1829
rs71414120	T	G	0.200894	0.0406434	1.07696e-06	genus Ruminiclostridium6genus Ruminiclostridium6|| id:ebi-a-GCST90017050	24.4317
rs72991535	T	G	0.135604	0.0295174	4.9537e-06	genus Ruminiclostridium6genus Ruminiclostridium6|| id:ebi-a-GCST90017050	21.1052
rs73176030	T	C	0.058665	0.013208	7.28887e-06	genus Ruminiclostridium6genus Ruminiclostridium6|| id:ebi-a-GCST90017050	19.728
rs77193512	A	G	0.0736533	0.0153163	1.29587e-06	genus Ruminiclostridium6genus Ruminiclostridium6|| id:ebi-a-GCST90017050	23.1247
rs792058	G	A	0.0554234	0.0125423	8.57946e-06	genus Ruminiclostridium6genus Ruminiclostridium6|| id:ebi-a-GCST90017050	19.5268
rs79968172	G	A	0.11614	0.0243083	1.66054e-06	genus Ruminiclostridium6genus Ruminiclostridium6|| id:ebi-a-GCST90017050	22.8273
rs9555756	A	C	-0.0804138	0.0176692	7.10133e-06	genus Ruminiclostridium6genus Ruminiclostridium6|| id:ebi-a-GCST90017050	20.7123
rs115044523	G	A	-0.0980026	0.0202616	2.37203e-06	genus Ruminiclostridium9genus Ruminiclostridium9|| id:ebi-a-GCST90017051	23.3953
rs12040548	G	T	0.0570422	0.0122359	3.14869e-06	genus Ruminiclostridium9genus Ruminiclostridium9|| id:ebi-a-GCST90017051	21.7331
rs6082461	C	A	-0.0586425	0.0131004	4.86598e-06	genus Ruminiclostridium9genus Ruminiclostridium9|| id:ebi-a-GCST90017051	20.0381
rs7137760	C	T	0.050797	0.0112182	7.06903e-06	genus Ruminiclostridium9genus Ruminiclostridium9|| id:ebi-a-GCST90017051	20.5036
rs74303178	T	C	0.0532742	0.0119274	7.91571e-06	genus Ruminiclostridium9genus Ruminiclostridium9|| id:ebi-a-GCST90017051	19.95
rs78191726	T	C	0.0944998	0.0210206	7.58281e-06	genus Ruminiclostridium9genus Ruminiclostridium9|| id:ebi-a-GCST90017051	20.2102
rs918449	G	A	0.0950908	0.0197177	2.55994e-06	genus Ruminiclostridium9genus Ruminiclostridium9|| id:ebi-a-GCST90017051	23.2576
rs9522712	T	C	0.0699728	0.0154939	4.65961e-06	genus Ruminiclostridium9genus Ruminiclostridium9|| id:ebi-a-GCST90017051	20.3956
rs9809789	C	T	-0.0717454	0.0159673	8.71967e-06	genus Ruminiclostridium9genus Ruminiclostridium9|| id:ebi-a-GCST90017051	20.1895
rs11241747	T	C	-0.0533858	0.0120035	6.58977e-06	genus Ruminococcaceae NK4A214 groupgenus Ruminococcaceae NK4A214 group|| id:ebi-a-GCST90017052	19.7804
rs11586410	G	A	-0.0863422	0.0169937	3.66277e-07	genus Ruminococcaceae NK4A214 groupgenus Ruminococcaceae NK4A214 group|| id:ebi-a-GCST90017052	25.8149
rs12642039	C	T	0.0553003	0.0119397	3.43005e-06	genus Ruminococcaceae NK4A214 groupgenus Ruminococcaceae NK4A214 group|| id:ebi-a-GCST90017052	21.452
rs12731	A	G	-0.0527684	0.0115053	4.87237e-06	genus Ruminococcaceae NK4A214 groupgenus Ruminococcaceae NK4A214 group|| id:ebi-a-GCST90017052	21.0355
rs13087692	G	T	-0.0574623	0.012594	8.69221e-06	genus Ruminococcaceae NK4A214 groupgenus Ruminococcaceae NK4A214 group|| id:ebi-a-GCST90017052	20.818
rs136761	A	G	0.0587521	0.0119155	8.15192e-07	genus Ruminococcaceae NK4A214 groupgenus Ruminococcaceae NK4A214 group|| id:ebi-a-GCST90017052	24.3121
rs147475196	A	G	-0.133769	0.0295196	4.72498e-06	genus Ruminococcaceae NK4A214 groupgenus Ruminococcaceae NK4A214 group|| id:ebi-a-GCST90017052	20.5348
rs35559912	T	C	-0.0925071	0.0203674	4.89024e-06	genus Ruminococcaceae NK4A214 groupgenus Ruminococcaceae NK4A214 group|| id:ebi-a-GCST90017052	20.629
rs4814689	C	T	-0.1083	0.0230708	4.55187e-06	genus Ruminococcaceae NK4A214 groupgenus Ruminococcaceae NK4A214 group|| id:ebi-a-GCST90017052	22.0359
rs5994253	A	G	-0.0811302	0.0157621	2.35185e-07	genus Ruminococcaceae NK4A214 groupgenus Ruminococcaceae NK4A214 group|| id:ebi-a-GCST90017052	26.4934
rs62027366	T	C	0.0615389	0.0137612	6.58461e-06	genus Ruminococcaceae NK4A214 groupgenus Ruminococcaceae NK4A214 group|| id:ebi-a-GCST90017052	19.998
rs6681678	T	C	0.100174	0.024	9.0494e-06	genus Ruminococcaceae NK4A214 groupgenus Ruminococcaceae NK4A214 group|| id:ebi-a-GCST90017052	17.4216
rs7573569	T	C	0.107739	0.0233638	3.23139e-06	genus Ruminococcaceae NK4A214 groupgenus Ruminococcaceae NK4A214 group|| id:ebi-a-GCST90017052	21.2647
rs10916131	C	T	-0.069333	0.0146753	2.87495e-06	genus Ruminococcaceae UCG002genus Ruminococcaceae UCG002|| id:ebi-a-GCST90017053	22.3206
rs10927423	C	A	-0.0713617	0.0147712	8.49513e-07	genus Ruminococcaceae UCG002genus Ruminococcaceae UCG002|| id:ebi-a-GCST90017053	23.3399
rs10964441	G	A	-0.14906	0.034486	7.45109e-06	genus Ruminococcaceae UCG002genus Ruminococcaceae UCG002|| id:ebi-a-GCST90017053	18.6826
rs113147300	A	G	-0.075842	0.0164562	7.69148e-06	genus Ruminococcaceae UCG002genus Ruminococcaceae UCG002|| id:ebi-a-GCST90017053	21.2403
rs11607472	A	G	-0.0780229	0.0176325	7.18671e-06	genus Ruminococcaceae UCG002genus Ruminococcaceae UCG002|| id:ebi-a-GCST90017053	19.5802
rs116974815	C	A	-0.189731	0.0396566	2.02516e-06	genus Ruminococcaceae UCG002genus Ruminococcaceae UCG002|| id:ebi-a-GCST90017053	22.89
rs11750293	G	T	-0.0578304	0.0120512	1.76137e-06	genus Ruminococcaceae UCG002genus Ruminococcaceae UCG002|| id:ebi-a-GCST90017053	23.0278
rs12463378	A	G	-0.0522061	0.0112086	2.95522e-06	genus Ruminococcaceae UCG002genus Ruminococcaceae UCG002|| id:ebi-a-GCST90017053	21.694
rs15256	C	T	0.0732376	0.016834	9.45649e-06	genus Ruminococcaceae UCG002genus Ruminococcaceae UCG002|| id:ebi-a-GCST90017053	18.9275
rs55793120	T	C	0.137396	0.027414	4.80673e-07	genus Ruminococcaceae UCG002genus Ruminococcaceae UCG002|| id:ebi-a-GCST90017053	25.1191
rs56030423	G	A	-0.0982874	0.0216344	6.30391e-06	genus Ruminococcaceae UCG002genus Ruminococcaceae UCG002|| id:ebi-a-GCST90017053	20.6398
rs57079348	T	G	-0.0765729	0.0172819	7.21822e-06	genus Ruminococcaceae UCG002genus Ruminococcaceae UCG002|| id:ebi-a-GCST90017053	19.6321
rs6542556	G	A	-0.050974	0.011406	7.86122e-06	genus Ruminococcaceae UCG002genus Ruminococcaceae UCG002|| id:ebi-a-GCST90017053	19.9724
rs6793778	T	C	0.0558706	0.0125258	9.81296e-06	genus Ruminococcaceae UCG002genus Ruminococcaceae UCG002|| id:ebi-a-GCST90017053	19.8955
rs7120052	A	C	0.0624796	0.0135523	1.96897e-06	genus Ruminococcaceae UCG002genus Ruminococcaceae UCG002|| id:ebi-a-GCST90017053	21.2545
rs7155595	C	A	0.0569929	0.0116986	1.14932e-06	genus Ruminococcaceae UCG002genus Ruminococcaceae UCG002|| id:ebi-a-GCST90017053	23.7342
rs7249614	G	A	0.0492778	0.0110807	9.07382e-06	genus Ruminococcaceae UCG002genus Ruminococcaceae UCG002|| id:ebi-a-GCST90017053	19.7774
rs7342369	A	C	0.0527803	0.0116023	5.66122e-06	genus Ruminococcaceae UCG002genus Ruminococcaceae UCG002|| id:ebi-a-GCST90017053	20.6945
rs76847269	A	G	0.163508	0.0356151	5.1719e-06	genus Ruminococcaceae UCG002genus Ruminococcaceae UCG002|| id:ebi-a-GCST90017053	21.077
rs77564310	A	C	-0.0713093	0.0140855	3.28617e-07	genus Ruminococcaceae UCG002genus Ruminococcaceae UCG002|| id:ebi-a-GCST90017053	25.63
rs79016051	C	T	-0.0887747	0.0189424	2.33744e-06	genus Ruminococcaceae UCG002genus Ruminococcaceae UCG002|| id:ebi-a-GCST90017053	21.9638
rs882348	A	G	-0.0799946	0.0178618	5.44854e-06	genus Ruminococcaceae UCG002genus Ruminococcaceae UCG002|| id:ebi-a-GCST90017053	20.0572
rs10490280	C	T	-0.0672094	0.0143309	4.15547e-06	genus Ruminococcaceae UCG003genus Ruminococcaceae UCG003|| id:ebi-a-GCST90017054	21.9944
rs11243416	T	C	-0.0925653	0.0191203	1.66882e-06	genus Ruminococcaceae UCG003genus Ruminococcaceae UCG003|| id:ebi-a-GCST90017054	23.4373
rs11613919	G	T	0.0727604	0.0155716	1.6251e-06	genus Ruminococcaceae UCG003genus Ruminococcaceae UCG003|| id:ebi-a-GCST90017054	21.8335
rs16959793	A	C	-0.062527	0.0131259	2.21707e-06	genus Ruminococcaceae UCG003genus Ruminococcaceae UCG003|| id:ebi-a-GCST90017054	22.6922
rs2523124	C	T	0.0546625	0.0120823	5.78376e-06	genus Ruminococcaceae UCG003genus Ruminococcaceae UCG003|| id:ebi-a-GCST90017054	20.4682
rs3013089	G	A	-0.0551473	0.0120346	4.38137e-06	genus Ruminococcaceae UCG003genus Ruminococcaceae UCG003|| id:ebi-a-GCST90017054	20.9984
rs4452755	A	C	-0.0634463	0.0134741	3.29337e-06	genus Ruminococcaceae UCG003genus Ruminococcaceae UCG003|| id:ebi-a-GCST90017054	22.1724
rs4532474	G	A	0.0769231	0.017045	4.82125e-06	genus Ruminococcaceae UCG003genus Ruminococcaceae UCG003|| id:ebi-a-GCST90017054	20.3666
rs646327	G	A	0.0586696	0.0118369	7.83177e-07	genus Ruminococcaceae UCG003genus Ruminococcaceae UCG003|| id:ebi-a-GCST90017054	24.5669
rs6759615	A	G	0.102523	0.0200204	7.86231e-07	genus Ruminococcaceae UCG003genus Ruminococcaceae UCG003|| id:ebi-a-GCST90017054	26.2239
rs73341549	T	C	-0.169857	0.0318768	1.50952e-07	genus Ruminococcaceae UCG003genus Ruminococcaceae UCG003|| id:ebi-a-GCST90017054	28.3934
rs78720113	A	G	-0.115348	0.0249601	7.59259e-06	genus Ruminococcaceae UCG003genus Ruminococcaceae UCG003|| id:ebi-a-GCST90017054	21.3564
rs10976229	T	G	0.095976	0.0214554	7.04482e-06	genus Ruminococcaceae UCG004genus Ruminococcaceae UCG004|| id:ebi-a-GCST90017055	20.0102
rs11961899	G	A	-0.0707825	0.0161381	9.18015e-06	genus Ruminococcaceae UCG004genus Ruminococcaceae UCG004|| id:ebi-a-GCST90017055	19.2374
rs12125734	G	T	0.133972	0.0257416	2.09426e-07	genus Ruminococcaceae UCG004genus Ruminococcaceae UCG004|| id:ebi-a-GCST90017055	27.0868
rs2248146	T	C	0.0689452	0.0153649	8.19993e-06	genus Ruminococcaceae UCG004genus Ruminococcaceae UCG004|| id:ebi-a-GCST90017055	20.1349
rs3800154	A	C	-0.0797959	0.0177639	6.11575e-06	genus Ruminococcaceae UCG004genus Ruminococcaceae UCG004|| id:ebi-a-GCST90017055	20.1783
rs511258	G	A	-0.0757474	0.0162475	4.52054e-06	genus Ruminococcaceae UCG004genus Ruminococcaceae UCG004|| id:ebi-a-GCST90017055	21.7351
rs550351	A	C	0.078587	0.018003	9.43127e-06	genus Ruminococcaceae UCG004genus Ruminococcaceae UCG004|| id:ebi-a-GCST90017055	19.0551
rs6769553	A	G	0.0849743	0.0157451	7.91061e-08	genus Ruminococcaceae UCG004genus Ruminococcaceae UCG004|| id:ebi-a-GCST90017055	29.1262
rs7569771	A	G	-0.075914	0.0170308	8.1197e-06	genus Ruminococcaceae UCG004genus Ruminococcaceae UCG004|| id:ebi-a-GCST90017055	19.8689
rs872501	G	A	0.116125	0.025946	5.80805e-06	genus Ruminococcaceae UCG004genus Ruminococcaceae UCG004|| id:ebi-a-GCST90017055	20.0314
rs9818949	T	G	-0.0859927	0.0188671	5.38828e-06	genus Ruminococcaceae UCG004genus Ruminococcaceae UCG004|| id:ebi-a-GCST90017055	20.7737
rs10873449	C	T	-0.0654843	0.0143973	4.11169e-06	genus Ruminococcaceae UCG005genus Ruminococcaceae UCG005|| id:ebi-a-GCST90017056	20.6877
rs10937802	A	G	-0.0755811	0.0168226	8.17354e-06	genus Ruminococcaceae UCG005genus Ruminococcaceae UCG005|| id:ebi-a-GCST90017056	20.1855
rs10950694	C	T	-0.0577628	0.011412	4.29804e-07	genus Ruminococcaceae UCG005genus Ruminococcaceae UCG005|| id:ebi-a-GCST90017056	25.6196
rs114279581	A	G	-0.146604	0.0316034	3.21855e-06	genus Ruminococcaceae UCG005genus Ruminococcaceae UCG005|| id:ebi-a-GCST90017056	21.5191
rs12288512	A	G	0.066635	0.0144356	3.10277e-06	genus Ruminococcaceae UCG005genus Ruminococcaceae UCG005|| id:ebi-a-GCST90017056	21.3076
rs12458218	T	C	0.0677322	0.0144525	2.41024e-06	genus Ruminococcaceae UCG005genus Ruminococcaceae UCG005|| id:ebi-a-GCST90017056	21.9636
rs2893871	G	A	-0.073644	0.015548	3.53843e-06	genus Ruminococcaceae UCG005genus Ruminococcaceae UCG005|| id:ebi-a-GCST90017056	22.435
rs34781347	G	A	0.188685	0.0386484	6.04728e-07	genus Ruminococcaceae UCG005genus Ruminococcaceae UCG005|| id:ebi-a-GCST90017056	23.8348
rs55793120	T	C	0.121548	0.0279546	7.37038e-06	genus Ruminococcaceae UCG005genus Ruminococcaceae UCG005|| id:ebi-a-GCST90017056	18.9055
rs72776570	C	A	0.087067	0.0197179	5.3571e-06	genus Ruminococcaceae UCG005genus Ruminococcaceae UCG005|| id:ebi-a-GCST90017056	19.4978
rs7449320	C	A	0.0599163	0.0130836	4.80773e-06	genus Ruminococcaceae UCG005genus Ruminococcaceae UCG005|| id:ebi-a-GCST90017056	20.9718
rs7555878	G	A	-0.0586677	0.0125277	2.81022e-06	genus Ruminococcaceae UCG005genus Ruminococcaceae UCG005|| id:ebi-a-GCST90017056	21.9308
rs7586445	G	A	0.0782349	0.0176458	8.81455e-06	genus Ruminococcaceae UCG005genus Ruminococcaceae UCG005|| id:ebi-a-GCST90017056	19.6571
rs898577	C	T	0.123012	0.0286671	7.46311e-06	genus Ruminococcaceae UCG005genus Ruminococcaceae UCG005|| id:ebi-a-GCST90017056	18.4131
rs113006825	T	C	-0.0928893	0.0208035	7.97701e-06	genus Ruminococcaceae UCG009genus Ruminococcaceae UCG009|| id:ebi-a-GCST90017057	19.9369
rs12508214	C	T	-0.0774649	0.0168937	4.75488e-06	genus Ruminococcaceae UCG009genus Ruminococcaceae UCG009|| id:ebi-a-GCST90017057	21.0262
rs138460696	A	G	0.139274	0.0315794	9.80844e-06	genus Ruminococcaceae UCG009genus Ruminococcaceae UCG009|| id:ebi-a-GCST90017057	19.4506
rs1550196	A	G	-0.130842	0.0262478	1.13287e-06	genus Ruminococcaceae UCG009genus Ruminococcaceae UCG009|| id:ebi-a-GCST90017057	24.849
rs2058609	G	A	-0.0816464	0.017472	3.12486e-06	genus Ruminococcaceae UCG009genus Ruminococcaceae UCG009|| id:ebi-a-GCST90017057	21.8368
rs2192926	A	G	-0.089048	0.0192989	4.87742e-06	genus Ruminococcaceae UCG009genus Ruminococcaceae UCG009|| id:ebi-a-GCST90017057	21.2904
rs4079028	C	T	0.0915623	0.019936	3.28246e-06	genus Ruminococcaceae UCG009genus Ruminococcaceae UCG009|| id:ebi-a-GCST90017057	21.0939
rs4708333	T	G	-0.084033	0.0174757	1.56246e-06	genus Ruminococcaceae UCG009genus Ruminococcaceae UCG009|| id:ebi-a-GCST90017057	23.1223
rs6952765	G	A	0.0732099	0.0166777	8.13055e-06	genus Ruminococcaceae UCG009genus Ruminococcaceae UCG009|| id:ebi-a-GCST90017057	19.2694
rs758191	T	G	0.17702	0.0375113	9.0099e-06	genus Ruminococcaceae UCG009genus Ruminococcaceae UCG009|| id:ebi-a-GCST90017057	22.27
rs78410648	A	G	0.120989	0.0277317	9.67208e-06	genus Ruminococcaceae UCG009genus Ruminococcaceae UCG009|| id:ebi-a-GCST90017057	19.0344
rs9558661	T	C	-0.0897823	0.0200739	7.00842e-06	genus Ruminococcaceae UCG009genus Ruminococcaceae UCG009|| id:ebi-a-GCST90017057	20.0041
rs12597105	A	G	-0.0670855	0.0144415	4.87304e-06	genus Ruminococcaceae UCG010genus Ruminococcaceae UCG010|| id:ebi-a-GCST90017058	21.5791
rs2820282	C	A	0.0592304	0.0125917	2.85384e-06	genus Ruminococcaceae UCG010genus Ruminococcaceae UCG010|| id:ebi-a-GCST90017058	22.1269
rs682403	A	G	-0.0588161	0.0124671	2.36537e-06	genus Ruminococcaceae UCG010genus Ruminococcaceae UCG010|| id:ebi-a-GCST90017058	22.2567
rs6958419	C	T	-0.0585718	0.0124994	2.84165e-06	genus Ruminococcaceae UCG010genus Ruminococcaceae UCG010|| id:ebi-a-GCST90017058	21.9583
rs73218807	G	A	-0.166211	0.0367938	6.43028e-06	genus Ruminococcaceae UCG010genus Ruminococcaceae UCG010|| id:ebi-a-GCST90017058	20.4066
rs7441445	T	C	0.05695	0.0126502	6.8019e-06	genus Ruminococcaceae UCG010genus Ruminococcaceae UCG010|| id:ebi-a-GCST90017058	20.2671
rs10274562	C	T	0.110917	0.0244556	6.49606e-06	genus Ruminococcaceae UCG011genus Ruminococcaceae UCG011|| id:ebi-a-GCST90017059	20.5703
rs12636310	G	A	0.132725	0.0282037	2.81235e-06	genus Ruminococcaceae UCG011genus Ruminococcaceae UCG011|| id:ebi-a-GCST90017059	22.1459
rs12724320	C	T	-0.120881	0.0249229	1.51985e-06	genus Ruminococcaceae UCG011genus Ruminococcaceae UCG011|| id:ebi-a-GCST90017059	23.5244
rs1416041	A	C	-0.182339	0.0339898	7.04417e-08	genus Ruminococcaceae UCG011genus Ruminococcaceae UCG011|| id:ebi-a-GCST90017059	28.7781
rs2729556	T	C	0.109097	0.0233699	3.18676e-06	genus Ruminococcaceae UCG011genus Ruminococcaceae UCG011|| id:ebi-a-GCST90017059	21.7927
rs4490371	T	C	-0.111816	0.0248963	7.74622e-06	genus Ruminococcaceae UCG011genus Ruminococcaceae UCG011|| id:ebi-a-GCST90017059	20.1715
rs79113084	C	T	-0.152166	0.0317519	2.06125e-06	genus Ruminococcaceae UCG011genus Ruminococcaceae UCG011|| id:ebi-a-GCST90017059	22.9666
rs9729514	G	A	-0.184934	0.0394616	2.36772e-06	genus Ruminococcaceae UCG011genus Ruminococcaceae UCG011|| id:ebi-a-GCST90017059	21.9626
rs11581881	C	T	0.0661211	0.0144736	4.72585e-06	genus Ruminococcaceae UCG013genus Ruminococcaceae UCG013|| id:ebi-a-GCST90017060	20.8702
rs12189346	G	A	0.0684961	0.014558	1.67954e-06	genus Ruminococcaceae UCG013genus Ruminococcaceae UCG013|| id:ebi-a-GCST90017060	22.1375
rs12336782	T	C	-0.0856047	0.0189311	8.603e-06	genus Ruminococcaceae UCG013genus Ruminococcaceae UCG013|| id:ebi-a-GCST90017060	20.4477
rs12485353	G	A	-0.0607903	0.0130847	4.19382e-06	genus Ruminococcaceae UCG013genus Ruminococcaceae UCG013|| id:ebi-a-GCST90017060	21.5845
rs12781711	C	T	-0.0656129	0.0117477	2.553e-08	genus Ruminococcaceae UCG013genus Ruminococcaceae UCG013|| id:ebi-a-GCST90017060	31.1941
rs16918863	A	C	0.111491	0.0240157	4.15499e-06	genus Ruminococcaceae UCG013genus Ruminococcaceae UCG013|| id:ebi-a-GCST90017060	21.5521
rs2730183	G	A	-0.0488692	0.0109907	8.43782e-06	genus Ruminococcaceae UCG013genus Ruminococcaceae UCG013|| id:ebi-a-GCST90017060	19.7706
rs4385846	T	G	-0.0598404	0.0131807	6.46205e-06	genus Ruminococcaceae UCG013genus Ruminococcaceae UCG013|| id:ebi-a-GCST90017060	20.6116
rs75088940	T	C	-0.0942968	0.0200712	2.55399e-06	genus Ruminococcaceae UCG013genus Ruminococcaceae UCG013|| id:ebi-a-GCST90017060	22.0723
rs76973485	G	T	0.194976	0.0418213	3.34981e-06	genus Ruminococcaceae UCG013genus Ruminococcaceae UCG013|| id:ebi-a-GCST90017060	21.7354
rs7784330	A	G	0.0498329	0.0112066	8.16263e-06	genus Ruminococcaceae UCG013genus Ruminococcaceae UCG013|| id:ebi-a-GCST90017060	19.7735
rs9313055	T	C	0.105087	0.023446	9.54707e-06	genus Ruminococcaceae UCG013genus Ruminococcaceae UCG013|| id:ebi-a-GCST90017060	20.0891
rs10495392	T	C	0.082486	0.0187194	9.96323e-06	genus Ruminococcaceae UCG014genus Ruminococcaceae UCG014|| id:ebi-a-GCST90017061	19.4168
rs10791168	G	A	0.0664624	0.0150069	9.7618e-06	genus Ruminococcaceae UCG014genus Ruminococcaceae UCG014|| id:ebi-a-GCST90017061	19.6142
rs10941294	C	T	-0.122057	0.0260017	2.39701e-06	genus Ruminococcaceae UCG014genus Ruminococcaceae UCG014|| id:ebi-a-GCST90017061	22.0354
rs115777838	T	C	-0.18835	0.0386643	4.62328e-07	genus Ruminococcaceae UCG014genus Ruminococcaceae UCG014|| id:ebi-a-GCST90017061	23.7307
rs12638134	T	G	0.0582548	0.0119657	1.21143e-06	genus Ruminococcaceae UCG014genus Ruminococcaceae UCG014|| id:ebi-a-GCST90017061	23.7021
rs34402072	C	T	-0.0688023	0.0156083	9.80438e-06	genus Ruminococcaceae UCG014genus Ruminococcaceae UCG014|| id:ebi-a-GCST90017061	19.431
rs56105232	G	A	0.139276	0.0299132	2.9128e-06	genus Ruminococcaceae UCG014genus Ruminococcaceae UCG014|| id:ebi-a-GCST90017061	21.6784
rs72809222	T	C	0.0671775	0.0139838	2.4119e-06	genus Ruminococcaceae UCG014genus Ruminococcaceae UCG014|| id:ebi-a-GCST90017061	23.078
rs73186226	G	A	-0.0993852	0.0216819	6.71754e-06	genus Ruminococcaceae UCG014genus Ruminococcaceae UCG014|| id:ebi-a-GCST90017061	21.0111
rs853612	A	G	-0.0528257	0.0119367	9.75461e-06	genus Ruminococcaceae UCG014genus Ruminococcaceae UCG014|| id:ebi-a-GCST90017061	19.5849
rs995642	C	T	0.060048	0.0126417	1.90222e-06	genus Ruminococcaceae UCG014genus Ruminococcaceae UCG014|| id:ebi-a-GCST90017061	22.5624
rs10167839	A	G	0.0519509	0.0116306	8.09245e-06	genus Ruminococcus1genus Ruminococcus1|| id:ebi-a-GCST90017062	19.9518
rs11783695	G	T	-0.0734114	0.0161398	4.72683e-06	genus Ruminococcus1genus Ruminococcus1|| id:ebi-a-GCST90017062	20.6886
rs17781867	C	T	0.0999271	0.0211728	1.96336e-06	genus Ruminococcus1genus Ruminococcus1|| id:ebi-a-GCST90017062	22.2746
rs3819978	C	T	-0.11504	0.0260137	8.74138e-06	genus Ruminococcus1genus Ruminococcus1|| id:ebi-a-GCST90017062	19.5566
rs6105066	T	C	-0.0607052	0.013425	5.05918e-06	genus Ruminococcus1genus Ruminococcus1|| id:ebi-a-GCST90017062	20.4467
rs6493760	T	C	-0.0535262	0.0115885	3.38361e-06	genus Ruminococcus1genus Ruminococcus1|| id:ebi-a-GCST90017062	21.3343
rs7117576	A	G	0.0829505	0.0170891	6.47978e-07	genus Ruminococcus1genus Ruminococcus1|| id:ebi-a-GCST90017062	23.5613
rs7583465	C	T	0.0527654	0.0112619	2.55611e-06	genus Ruminococcus1genus Ruminococcus1|| id:ebi-a-GCST90017062	21.9521
rs78572139	G	A	0.125038	0.0279411	5.23106e-06	genus Ruminococcus1genus Ruminococcus1|| id:ebi-a-GCST90017062	20.0261
rs78613526	G	A	0.167497	0.0367639	5.11423e-06	genus Ruminococcus1genus Ruminococcus1|| id:ebi-a-GCST90017062	20.7573
rs12406309	A	C	-0.063193	0.0142275	9.78949e-06	genus Ruminococcus2genus Ruminococcus2|| id:ebi-a-GCST90017063	19.7279
rs12986628	T	C	-0.0665937	0.0140168	2.142e-06	genus Ruminococcus2genus Ruminococcus2|| id:ebi-a-GCST90017063	22.5719
rs1819812	G	T	0.0842356	0.0184893	5.28433e-06	genus Ruminococcus2genus Ruminococcus2|| id:ebi-a-GCST90017063	20.7563
rs2368224	T	G	0.199648	0.0438453	3.62928e-06	genus Ruminococcus2genus Ruminococcus2|| id:ebi-a-GCST90017063	20.734
rs2846589	T	G	-0.0522093	0.0116382	7.58892e-06	genus Ruminococcus2genus Ruminococcus2|| id:ebi-a-GCST90017063	20.1245
rs2997412	G	A	0.0568439	0.0122325	4.22114e-06	genus Ruminococcus2genus Ruminococcus2|| id:ebi-a-GCST90017063	21.5942
rs4400279	A	G	0.0546114	0.0120077	5.79923e-06	genus Ruminococcus2genus Ruminococcus2|| id:ebi-a-GCST90017063	20.6846
rs4799823	C	T	0.0837001	0.0182263	5.40132e-06	genus Ruminococcus2genus Ruminococcus2|| id:ebi-a-GCST90017063	21.0889
rs55707116	C	A	0.0865522	0.0189141	8.0059e-06	genus Ruminococcus2genus Ruminococcus2|| id:ebi-a-GCST90017063	20.9404
rs58681734	A	G	0.0723875	0.0160787	4.18177e-06	genus Ruminococcus2genus Ruminococcus2|| id:ebi-a-GCST90017063	20.2687
rs61791565	T	C	-0.0523503	0.0117119	6.78938e-06	genus Ruminococcus2genus Ruminococcus2|| id:ebi-a-GCST90017063	19.9795
rs75140805	T	G	0.0836825	0.0176445	3.95294e-06	genus Ruminococcus2genus Ruminococcus2|| id:ebi-a-GCST90017063	22.4932
rs7635831	G	A	0.0618344	0.0129031	1.98052e-06	genus Ruminococcus2genus Ruminococcus2|| id:ebi-a-GCST90017063	22.9653
rs7693984	G	A	-0.102822	0.0235087	9.42128e-06	genus Ruminococcus2genus Ruminococcus2|| id:ebi-a-GCST90017063	19.13
rs78120384	A	G	-0.192815	0.0392045	3.31184e-07	genus Ruminococcus2genus Ruminococcus2|| id:ebi-a-GCST90017063	24.1885
rs10931481	A	G	-0.0610096	0.0130484	3.38213e-06	genus Ruminococcus gauvreauii groupgenus Ruminococcus gauvreauii group|| id:ebi-a-GCST90017064	21.8616
rs12079579	A	G	0.0955324	0.0213436	5.03721e-06	genus Ruminococcus gauvreauii groupgenus Ruminococcus gauvreauii group|| id:ebi-a-GCST90017064	20.0339
rs12539819	C	T	0.110654	0.0240684	4.49376e-06	genus Ruminococcus gauvreauii groupgenus Ruminococcus gauvreauii group|| id:ebi-a-GCST90017064	21.1368
rs1391597	C	T	0.0590284	0.0124874	1.85964e-06	genus Ruminococcus gauvreauii groupgenus Ruminococcus gauvreauii group|| id:ebi-a-GCST90017064	22.3449
rs2047242	A	G	-0.067603	0.0133738	2.46371e-07	genus Ruminococcus gauvreauii groupgenus Ruminococcus gauvreauii group|| id:ebi-a-GCST90017064	25.5518
rs2105937	G	A	-0.0580215	0.0127806	5.10352e-06	genus Ruminococcus gauvreauii groupgenus Ruminococcus gauvreauii group|| id:ebi-a-GCST90017064	20.6099
rs2166943	C	A	-0.0566974	0.0123497	5.27716e-06	genus Ruminococcus gauvreauii groupgenus Ruminococcus gauvreauii group|| id:ebi-a-GCST90017064	21.0772
rs289410	A	G	0.0654926	0.0139101	2.27463e-06	genus Ruminococcus gauvreauii groupgenus Ruminococcus gauvreauii group|| id:ebi-a-GCST90017064	22.1679
rs431418	G	A	0.094737	0.0210157	5.53669e-06	genus Ruminococcus gauvreauii groupgenus Ruminococcus gauvreauii group|| id:ebi-a-GCST90017064	20.3213
rs71386687	T	G	0.121037	0.02386	2.90764e-07	genus Ruminococcus gauvreauii groupgenus Ruminococcus gauvreauii group|| id:ebi-a-GCST90017064	25.7333
rs73802842	C	A	0.0736808	0.0169665	7.48032e-06	genus Ruminococcus gauvreauii groupgenus Ruminococcus gauvreauii group|| id:ebi-a-GCST90017064	18.8592
rs9870933	G	A	-0.0621643	0.0126072	8.49122e-07	genus Ruminococcus gauvreauii groupgenus Ruminococcus gauvreauii group|| id:ebi-a-GCST90017064	24.3134
rs11597105	A	G	0.114673	0.0250653	6.94864e-06	genus Ruminococcus gnavus groupgenus Ruminococcus gnavus group|| id:ebi-a-GCST90017065	20.9304
rs11864644	T	C	-0.139804	0.0318253	5.00876e-06	genus Ruminococcus gnavus groupgenus Ruminococcus gnavus group|| id:ebi-a-GCST90017065	19.2972
rs12136548	C	T	0.0901946	0.0196476	3.09628e-06	genus Ruminococcus gnavus groupgenus Ruminococcus gnavus group|| id:ebi-a-GCST90017065	21.0738
rs12989336	G	A	-0.0846861	0.0187936	7.11803e-06	genus Ruminococcus gnavus groupgenus Ruminococcus gnavus group|| id:ebi-a-GCST90017065	20.3051
rs13163520	G	A	-0.127377	0.0233883	5.61009e-08	genus Ruminococcus gnavus groupgenus Ruminococcus gnavus group|| id:ebi-a-GCST90017065	29.6609
rs2909242	A	C	0.0909965	0.018351	7.40952e-07	genus Ruminococcus gnavus groupgenus Ruminococcus gnavus group|| id:ebi-a-GCST90017065	24.5884
rs3124783	G	A	0.11599	0.0249099	2.6652e-06	genus Ruminococcus gnavus groupgenus Ruminococcus gnavus group|| id:ebi-a-GCST90017065	21.6819
rs4388134	T	C	0.0904997	0.0203544	9.11633e-06	genus Ruminococcus gnavus groupgenus Ruminococcus gnavus group|| id:ebi-a-GCST90017065	19.7687
rs62167033	T	C	0.185289	0.0396295	3.49526e-06	genus Ruminococcus gnavus groupgenus Ruminococcus gnavus group|| id:ebi-a-GCST90017065	21.8606
rs78399089	T	C	0.144445	0.0326618	6.62995e-06	genus Ruminococcus gnavus groupgenus Ruminococcus gnavus group|| id:ebi-a-GCST90017065	19.558
rs934940	A	C	-0.105045	0.0229588	2.73703e-06	genus Ruminococcus gnavus groupgenus Ruminococcus gnavus group|| id:ebi-a-GCST90017065	20.934
rs9872758	T	C	0.0849233	0.0176643	1.66027e-06	genus Ruminococcus gnavus groupgenus Ruminococcus gnavus group|| id:ebi-a-GCST90017065	23.1132
rs10904297	A	G	-0.167804	0.0389812	2.68714e-06	genus Ruminococcus torques groupgenus Ruminococcus torques group|| id:ebi-a-GCST90017066	18.5308
rs10967781	C	A	0.0507994	0.0113322	8.36874e-06	genus Ruminococcus torques groupgenus Ruminococcus torques group|| id:ebi-a-GCST90017066	20.095
rs12434631	A	G	0.074697	0.0153401	2.77249e-06	genus Ruminococcus torques groupgenus Ruminococcus torques group|| id:ebi-a-GCST90017066	23.711
rs1475330	C	T	-0.0523492	0.01182	8.1343e-06	genus Ruminococcus torques groupgenus Ruminococcus torques group|| id:ebi-a-GCST90017066	19.6149
rs35866622	T	C	-0.0612024	0.0109421	2.21335e-08	genus Ruminococcus torques groupgenus Ruminococcus torques group|| id:ebi-a-GCST90017066	31.285
rs4073731	T	C	0.0651948	0.0142221	4.05247e-06	genus Ruminococcus torques groupgenus Ruminococcus torques group|| id:ebi-a-GCST90017066	21.0135
rs77034621	T	G	-0.151553	0.0335878	6.06876e-06	genus Ruminococcus torques groupgenus Ruminococcus torques group|| id:ebi-a-GCST90017066	20.3594
rs8080469	G	A	0.0490727	0.0107036	3.49526e-06	genus Ruminococcus torques groupgenus Ruminococcus torques group|| id:ebi-a-GCST90017066	21.0194
rs8141465	G	A	-0.0480778	0.0107442	9.64828e-06	genus Ruminococcus torques groupgenus Ruminococcus torques group|| id:ebi-a-GCST90017066	20.0235
rs113379006	T	C	-0.162759	0.0357025	7.20775e-06	genus Sellimonasgenus Sellimonas|| id:ebi-a-GCST90017067	20.7823
rs13417181	T	C	0.166509	0.0337521	7.61746e-07	genus Sellimonasgenus Sellimonas|| id:ebi-a-GCST90017067	24.3374
rs2016057	C	A	0.125878	0.0256153	1.02698e-06	genus Sellimonasgenus Sellimonas|| id:ebi-a-GCST90017067	24.1491
rs2187447	A	C	0.243457	0.0527695	3.97805e-06	genus Sellimonasgenus Sellimonas|| id:ebi-a-GCST90017067	21.2852
rs2371572	A	C	0.127349	0.0250862	4.46355e-07	genus Sellimonasgenus Sellimonas|| id:ebi-a-GCST90017067	25.7704
rs41816	A	G	0.132201	0.0291087	8.39363e-06	genus Sellimonasgenus Sellimonas|| id:ebi-a-GCST90017067	20.6264
rs4600608	G	A	0.137152	0.0301702	4.94846e-06	genus Sellimonasgenus Sellimonas|| id:ebi-a-GCST90017067	20.6656
rs553697	C	T	0.153767	0.0339099	6.12774e-06	genus Sellimonasgenus Sellimonas|| id:ebi-a-GCST90017067	20.5624
rs56203279	T	C	-0.124045	0.0269115	3.71997e-06	genus Sellimonasgenus Sellimonas|| id:ebi-a-GCST90017067	21.2463
rs10036909	C	T	0.185519	0.0400881	8.05434e-06	genus Senegalimassiliagenus Senegalimassilia|| id:ebi-a-GCST90017068	21.4164
rs11787826	C	A	0.081327	0.0171154	2.63463e-06	genus Senegalimassiliagenus Senegalimassilia|| id:ebi-a-GCST90017068	22.5785
rs1990708	A	C	-0.109619	0.0247785	8.90574e-06	genus Senegalimassiliagenus Senegalimassilia|| id:ebi-a-GCST90017068	19.5714
rs2017373	C	T	0.0782258	0.0176841	9.50298e-06	genus Senegalimassiliagenus Senegalimassilia|| id:ebi-a-GCST90017068	19.5674
rs7225245	A	G	-0.079173	0.0170421	4.18013e-06	genus Senegalimassiliagenus Senegalimassilia|| id:ebi-a-GCST90017068	21.5828
rs10409783	G	A	-0.0950828	0.0211239	7.69591e-06	genus Slackiagenus Slackia|| id:ebi-a-GCST90017069	20.2608
rs12440440	A	G	0.0901934	0.0190582	2.62869e-06	genus Slackiagenus Slackia|| id:ebi-a-GCST90017069	22.3968
rs16894137	C	T	-0.122792	0.0263047	2.71181e-06	genus Slackiagenus Slackia|| id:ebi-a-GCST90017069	21.7908
rs35156985	T	C	-0.155709	0.0348085	8.05954e-06	genus Slackiagenus Slackia|| id:ebi-a-GCST90017069	20.0104
rs4492265	G	A	0.0905757	0.0191658	2.40924e-06	genus Slackiagenus Slackia|| id:ebi-a-GCST90017069	22.3342
rs8901	C	T	0.0934594	0.0186813	6.07002e-07	genus Slackiagenus Slackia|| id:ebi-a-GCST90017069	25.0283
rs10028567	C	T	-0.0921167	0.0191881	7.30348e-06	genus Streptococcusgenus Streptococcus|| id:ebi-a-GCST90017070	23.0469
rs10448310	A	G	-0.0517935	0.0111324	3.30704e-06	genus Streptococcusgenus Streptococcus|| id:ebi-a-GCST90017070	21.6458
rs11110281	T	C	-0.137519	0.0227398	2.58315e-09	genus Streptococcusgenus Streptococcus|| id:ebi-a-GCST90017070	36.5723
rs11720390	G	A	0.107024	0.0228121	3.59484e-06	genus Streptococcusgenus Streptococcus|| id:ebi-a-GCST90017070	22.0106
rs11764382	A	G	-0.0695345	0.0143671	1.28632e-06	genus Streptococcusgenus Streptococcus|| id:ebi-a-GCST90017070	23.4241
rs17708276	A	G	-0.0793955	0.0170628	3.04096e-06	genus Streptococcusgenus Streptococcus|| id:ebi-a-GCST90017070	21.6517
rs1918540	A	G	-0.059639	0.0128148	2.44068e-06	genus Streptococcusgenus Streptococcus|| id:ebi-a-GCST90017070	21.6589
rs2370083	G	T	-0.0816836	0.0185851	9.75237e-06	genus Streptococcusgenus Streptococcus|| id:ebi-a-GCST90017070	19.317
rs4968759	A	G	-0.0515109	0.0112068	3.7812e-06	genus Streptococcusgenus Streptococcus|| id:ebi-a-GCST90017070	21.1269
rs57646748	G	A	-0.0907696	0.0200344	5.47545e-06	genus Streptococcusgenus Streptococcus|| id:ebi-a-GCST90017070	20.5271
rs6806351	T	C	-0.0633829	0.0136647	4.93867e-06	genus Streptococcusgenus Streptococcus|| id:ebi-a-GCST90017070	21.5151
rs71481756	T	G	0.0931048	0.0207949	6.51478e-06	genus Streptococcusgenus Streptococcus|| id:ebi-a-GCST90017070	20.0461
rs72739637	A	G	0.0959942	0.0193213	1.03307e-06	genus Streptococcusgenus Streptococcus|| id:ebi-a-GCST90017070	24.6841
rs7916711	A	G	0.102891	0.0217362	2.717e-06	genus Streptococcusgenus Streptococcus|| id:ebi-a-GCST90017070	22.4072
rs9903102	C	A	-0.0709483	0.0155275	4.17994e-06	genus Streptococcusgenus Streptococcus|| id:ebi-a-GCST90017070	20.8776
rs10065321	T	C	-0.0512828	0.0108105	2.10155e-06	genus Subdoligranulumgenus Subdoligranulum|| id:ebi-a-GCST90017071	22.5036
rs10497836	T	C	0.0524065	0.0118697	8.37954e-06	genus Subdoligranulumgenus Subdoligranulum|| id:ebi-a-GCST90017071	19.4935
rs12590825	C	A	-0.0525287	0.0109942	2.07888e-06	genus Subdoligranulumgenus Subdoligranulum|| id:ebi-a-GCST90017071	22.8279
rs1667315	G	A	0.0485017	0.0107452	6.7214e-06	genus Subdoligranulumgenus Subdoligranulum|| id:ebi-a-GCST90017071	20.3744
rs2114677	C	T	-0.104176	0.0230829	2.71725e-06	genus Subdoligranulumgenus Subdoligranulum|| id:ebi-a-GCST90017071	20.3683
rs2171249	C	T	0.106744	0.0233213	4.50557e-06	genus Subdoligranulumgenus Subdoligranulum|| id:ebi-a-GCST90017071	20.9499
rs3761728	G	T	0.0543458	0.0118866	3.8675e-06	genus Subdoligranulumgenus Subdoligranulum|| id:ebi-a-GCST90017071	20.9034
rs4347804	G	A	-0.166063	0.0357483	2.18404e-06	genus Subdoligranulumgenus Subdoligranulum|| id:ebi-a-GCST90017071	21.5792
rs6555306	C	T	0.0740777	0.0155463	2.80666e-06	genus Subdoligranulumgenus Subdoligranulum|| id:ebi-a-GCST90017071	22.705
rs75158211	T	C	-0.072343	0.015933	7.5216e-06	genus Subdoligranulumgenus Subdoligranulum|| id:ebi-a-GCST90017071	20.6157
rs76528319	G	T	-0.143279	0.0310662	7.41396e-06	genus Subdoligranulumgenus Subdoligranulum|| id:ebi-a-GCST90017071	21.271
rs1145877	G	A	0.073548	0.0162413	7.19946e-06	genus Sutterellagenus Sutterella|| id:ebi-a-GCST90017072	20.5069
rs11591622	T	G	-0.0688382	0.0151375	6.4986e-06	genus Sutterellagenus Sutterella|| id:ebi-a-GCST90017072	20.68
rs13173038	A	G	-0.0718076	0.0151627	2.72986e-06	genus Sutterellagenus Sutterella|| id:ebi-a-GCST90017072	22.4279
rs143438747	T	C	-0.145793	0.0306867	3.2802e-06	genus Sutterellagenus Sutterella|| id:ebi-a-GCST90017072	22.5722
rs2050185	A	G	-0.0575138	0.0128766	7.96948e-06	genus Sutterellagenus Sutterella|| id:ebi-a-GCST90017072	19.9499
rs2321387	G	A	-0.0592876	0.0124509	1.86518e-06	genus Sutterellagenus Sutterella|| id:ebi-a-GCST90017072	22.6739
rs2613606	T	C	0.0556794	0.0124117	7.20228e-06	genus Sutterellagenus Sutterella|| id:ebi-a-GCST90017072	20.1246
rs607327	T	C	-0.0578334	0.0129053	6.63056e-06	genus Sutterellagenus Sutterella|| id:ebi-a-GCST90017072	20.0827
rs62501473	G	A	0.0694233	0.0149416	5.51849e-06	genus Sutterellagenus Sutterella|| id:ebi-a-GCST90017072	21.5882
rs7499539	A	G	0.0617478	0.0130998	2.35771e-06	genus Sutterellagenus Sutterella|| id:ebi-a-GCST90017072	22.2184
rs7638039	T	C	0.0645624	0.0143887	8.66403e-06	genus Sutterellagenus Sutterella|| id:ebi-a-GCST90017072	20.1334
rs9350083	T	G	-0.0593069	0.0133929	8.22773e-06	genus Sutterellagenus Sutterella|| id:ebi-a-GCST90017072	19.6093
rs1883097	C	T	0.226399	0.0454642	4.15786e-07	genus Terrisporobactergenus Terrisporobacter|| id:ebi-a-GCST90017073	24.7976
rs2569953	C	A	0.0775591	0.0174641	8.95014e-06	genus Terrisporobactergenus Terrisporobacter|| id:ebi-a-GCST90017073	19.723
rs2872237	A	C	0.0814505	0.0175943	3.97137e-06	genus Terrisporobactergenus Terrisporobacter|| id:ebi-a-GCST90017073	21.4311
rs58405430	G	T	0.134617	0.0301177	7.93707e-06	genus Terrisporobactergenus Terrisporobacter|| id:ebi-a-GCST90017073	19.9782
rs7184125	T	C	0.091256	0.0205493	8.48106e-06	genus Terrisporobactergenus Terrisporobacter|| id:ebi-a-GCST90017073	19.721
rs11054680	T	C	-0.104751	0.0226997	2.30978e-06	genus Turicibactergenus Turicibacter|| id:ebi-a-GCST90017074	21.2949
rs11666533	C	T	-0.111689	0.0248436	7.37106e-06	genus Turicibactergenus Turicibacter|| id:ebi-a-GCST90017074	20.2112
rs12603364	T	C	0.110861	0.0225598	8.66603e-07	genus Turicibactergenus Turicibacter|| id:ebi-a-GCST90017074	24.1483
rs149744580	A	G	0.169883	0.0315478	7.00971e-08	genus Turicibactergenus Turicibacter|| id:ebi-a-GCST90017074	28.9976
rs2834977	T	C	-0.0959995	0.0208261	3.95585e-06	genus Turicibactergenus Turicibacter|| id:ebi-a-GCST90017074	21.2482
rs2952020	A	G	0.0759019	0.0165764	5.63313e-06	genus Turicibactergenus Turicibacter|| id:ebi-a-GCST90017074	20.9664
rs3734633	G	A	-0.120957	0.02683	5.31912e-06	genus Turicibactergenus Turicibacter|| id:ebi-a-GCST90017074	20.3245
rs4869133	G	A	0.131186	0.027197	2.5537e-06	genus Turicibactergenus Turicibacter|| id:ebi-a-GCST90017074	23.2666
rs55756211	T	C	-0.115115	0.0240708	2.8053e-06	genus Turicibactergenus Turicibacter|| id:ebi-a-GCST90017074	22.8709
rs7199484	G	A	-0.0731428	0.0160172	5.7666e-06	genus Turicibactergenus Turicibacter|| id:ebi-a-GCST90017074	20.8531
rs10898797	C	T	0.12238	0.0274683	8.85442e-06	genus Tyzzerella3genus Tyzzerella3|| id:ebi-a-GCST90017075	19.8499
rs112102233	A	G	-0.216348	0.0477575	6.17675e-06	genus Tyzzerella3genus Tyzzerella3|| id:ebi-a-GCST90017075	20.5221
rs1232220	T	G	0.143869	0.031828	7.90788e-06	genus Tyzzerella3genus Tyzzerella3|| id:ebi-a-GCST90017075	20.4322
rs17706273	T	C	-0.140368	0.0274708	5.87814e-07	genus Tyzzerella3genus Tyzzerella3|| id:ebi-a-GCST90017075	26.1092
rs191093	G	A	0.159008	0.0353306	6.76394e-06	genus Tyzzerella3genus Tyzzerella3|| id:ebi-a-GCST90017075	20.2552
rs4904512	T	C	-0.117151	0.0250306	3.09272e-06	genus Tyzzerella3genus Tyzzerella3|| id:ebi-a-GCST90017075	21.9053
rs55799124	A	G	-0.11435	0.0238604	1.33549e-06	genus Tyzzerella3genus Tyzzerella3|| id:ebi-a-GCST90017075	22.9677
rs67476743	T	G	0.132164	0.022208	3.7405e-09	genus Tyzzerella3genus Tyzzerella3|| id:ebi-a-GCST90017075	35.4166
rs6920448	C	T	-0.141081	0.0305446	4.15375e-06	genus Tyzzerella3genus Tyzzerella3|| id:ebi-a-GCST90017075	21.3338
rs7019909	T	C	0.144156	0.0301626	1.76121e-06	genus Tyzzerella3genus Tyzzerella3|| id:ebi-a-GCST90017075	22.8417
rs7333521	T	C	-0.207191	0.0453121	4.87607e-06	genus Tyzzerella3genus Tyzzerella3|| id:ebi-a-GCST90017075	20.908
rs75091807	G	T	-0.184966	0.0383029	1.70675e-06	genus Tyzzerella3genus Tyzzerella3|| id:ebi-a-GCST90017075	23.3196
rs7561370	C	T	-0.131341	0.0286292	1.51604e-06	genus Tyzzerella3genus Tyzzerella3|| id:ebi-a-GCST90017075	21.0466
rs11141494	G	A	-0.0783421	0.0174393	9.74653e-06	genus Veillonellagenus Veillonella|| id:ebi-a-GCST90017088	20.1805
rs1882878	A	G	-0.0768966	0.0163908	2.98092e-06	genus Veillonellagenus Veillonella|| id:ebi-a-GCST90017088	22.0097
rs2013594	C	T	0.0720698	0.0155153	3.42129e-06	genus Veillonellagenus Veillonella|| id:ebi-a-GCST90017088	21.5768
rs55807413	A	G	0.107329	0.0237633	5.5143e-06	genus Veillonellagenus Veillonella|| id:ebi-a-GCST90017088	20.3996
rs62376424	C	T	-0.0762216	0.0163499	3.65452e-06	genus Veillonellagenus Veillonella|| id:ebi-a-GCST90017088	21.7333
rs6656807	G	A	-0.0703062	0.0153954	5.49693e-06	genus Veillonellagenus Veillonella|| id:ebi-a-GCST90017088	20.8548
rs7359080	C	A	-0.135391	0.030352	7.39895e-06	genus Veillonellagenus Veillonella|| id:ebi-a-GCST90017088	19.8978
rs742016	A	G	-0.0688571	0.0149769	4.65693e-06	genus Veillonellagenus Veillonella|| id:ebi-a-GCST90017088	21.1375
rs11899949	G	A	0.130568	0.0276239	2.76707e-06	genus Victivallisgenus Victivallis|| id:ebi-a-GCST90017089	22.341
rs12512543	A	C	-0.178036	0.0374344	2.54132e-06	genus Victivallisgenus Victivallis|| id:ebi-a-GCST90017089	22.619
rs173120	C	T	-0.13381	0.0290127	7.65244e-06	genus Victivallisgenus Victivallis|| id:ebi-a-GCST90017089	21.2716
rs1882775	A	G	-0.13827	0.031273	8.72831e-06	genus Victivallisgenus Victivallis|| id:ebi-a-GCST90017089	19.5487
rs2546432	C	T	0.110803	0.0249655	9.93276e-06	genus Victivallisgenus Victivallis|| id:ebi-a-GCST90017089	19.698
rs342302	A	G	-0.152754	0.0351572	8.15943e-06	genus Victivallisgenus Victivallis|| id:ebi-a-GCST90017089	18.878
rs4764863	G	A	0.121561	0.0246058	8.22224e-07	genus Victivallisgenus Victivallis|| id:ebi-a-GCST90017089	24.407
rs4895919	C	T	0.116918	0.0247515	2.75201e-06	genus Victivallisgenus Victivallis|| id:ebi-a-GCST90017089	22.3131
rs56349194	A	G	-0.158501	0.0315231	6.25749e-07	genus Victivallisgenus Victivallis|| id:ebi-a-GCST90017089	25.2817
rs911666	T	C	-0.118576	0.0263146	7.65244e-06	genus Victivallisgenus Victivallis|| id:ebi-a-GCST90017089	20.3049
rs2889192	T	G	-0.0884052	0.0194997	3.96725e-06	order Actinomycetales|| id:ebi-a-GCST90017090	20.5542
rs34583783	G	T	0.123688	0.0264254	5.53886e-06	order Actinomycetales|| id:ebi-a-GCST90017090	21.9085
rs35011108	A	G	0.241546	0.0503803	1.87659e-06	order Actinomycetales|| id:ebi-a-GCST90017090	22.9868
rs4073240	G	A	0.074973	0.0164672	5.67898e-06	order Actinomycetales|| id:ebi-a-GCST90017090	20.7286
rs58484246	T	C	0.075828	0.0168997	6.67483e-06	order Actinomycetales|| id:ebi-a-GCST90017090	20.1327
rs10233278	T	C	-0.116319	0.0248527	3.508e-06	order Bacillales|| id:ebi-a-GCST90017091	21.9056
rs10410917	C	T	-0.11471	0.0250025	5.57353e-06	order Bacillales|| id:ebi-a-GCST90017091	21.0492
rs11034576	A	G	0.205765	0.0453311	8.85972e-06	order Bacillales|| id:ebi-a-GCST90017091	20.604
rs11207728	A	G	0.14455	0.0316912	5.73456e-06	order Bacillales|| id:ebi-a-GCST90017091	20.8046
rs11844714	A	G	-0.143245	0.0320272	5.06209e-06	order Bacillales|| id:ebi-a-GCST90017091	20.0042
rs1287018	G	A	0.141125	0.0319309	9.87097e-06	order Bacillales|| id:ebi-a-GCST90017091	19.5337
rs4617108	G	A	-0.248861	0.0525929	1.97506e-06	order Bacillales|| id:ebi-a-GCST90017091	22.3903
rs62640857	A	G	0.148238	0.0326455	4.49262e-06	order Bacillales|| id:ebi-a-GCST90017091	20.6192
rs74420793	A	G	-0.164413	0.0353763	3.07319e-06	order Bacillales|| id:ebi-a-GCST90017091	21.5997
rs11146701	A	G	0.0473596	0.010541	7.08223e-06	order Bacteroidales|| id:ebi-a-GCST90017092	20.1861
rs111845179	T	C	0.102648	0.0213843	9.23996e-07	order Bacteroidales|| id:ebi-a-GCST90017092	23.0415
rs17343978	A	C	-0.0552057	0.0120278	8.3593e-06	order Bacteroidales|| id:ebi-a-GCST90017092	21.0666
rs2032750	C	T	0.0508393	0.0106807	1.91509e-06	order Bacteroidales|| id:ebi-a-GCST90017092	22.6569
rs2363574	T	C	0.222741	0.0508055	9.93482e-06	order Bacteroidales|| id:ebi-a-GCST90017092	19.2211
rs4146051	G	A	0.107377	0.0245661	8.76436e-06	order Bacteroidales|| id:ebi-a-GCST90017092	19.1051
rs4916508	A	G	0.0466729	0.0105312	8.4711e-06	order Bacteroidales|| id:ebi-a-GCST90017092	19.6415
rs55773148	G	A	-0.121514	0.0236759	3.89583e-07	order Bacteroidales|| id:ebi-a-GCST90017092	26.3414
rs62531359	T	G	0.0655728	0.0149891	9.08657e-06	order Bacteroidales|| id:ebi-a-GCST90017092	19.138
rs62575403	C	T	0.140055	0.0311128	7.06122e-06	order Bacteroidales|| id:ebi-a-GCST90017092	20.2637
rs72706335	T	C	-0.22241	0.0493458	7.65526e-06	order Bacteroidales|| id:ebi-a-GCST90017092	20.3146
rs73975615	G	A	-0.207018	0.0442633	1.21616e-06	order Bacteroidales|| id:ebi-a-GCST90017092	21.874
rs7631304	G	A	-0.0645771	0.0132957	8.36778e-07	order Bacteroidales|| id:ebi-a-GCST90017092	23.5904
rs79585701	A	C	0.0646823	0.0149628	9.98596e-06	order Bacteroidales|| id:ebi-a-GCST90017092	18.6872
rs929878	T	C	0.0548532	0.012153	4.7338e-06	order Bacteroidales|| id:ebi-a-GCST90017092	20.3722
rs10831953	G	A	0.0537537	0.0123746	9.94741e-06	order Bifidobacteriales|| id:ebi-a-GCST90017093	18.8692
rs12446429	T	C	0.0810099	0.019073	8.52884e-06	order Bifidobacteriales|| id:ebi-a-GCST90017093	18.0401
rs13020688	G	A	0.0584045	0.0122081	1.57373e-06	order Bifidobacteriales|| id:ebi-a-GCST90017093	22.8874
rs182549	T	C	-0.11707	0.0126703	5.94155e-20	order Bifidobacteriales|| id:ebi-a-GCST90017093	85.3724
rs4957061	T	C	0.0569873	0.0116907	1.1517e-06	order Bifidobacteriales|| id:ebi-a-GCST90017093	23.7616
rs540489	T	G	-0.0632518	0.013817	5.36809e-06	order Bifidobacteriales|| id:ebi-a-GCST90017093	20.9565
rs55888705	A	G	0.053673	0.0120586	8.66204e-06	order Bifidobacteriales|| id:ebi-a-GCST90017093	19.8115
rs6899771	A	G	-0.0914312	0.0202604	7.27998e-06	order Bifidobacteriales|| id:ebi-a-GCST90017093	20.3654
rs7174549	T	C	-0.0551726	0.0124655	6.86784e-06	order Bifidobacteriales|| id:ebi-a-GCST90017093	19.5897
rs7322849	T	C	0.110676	0.0200996	1.74032e-08	order Bifidobacteriales|| id:ebi-a-GCST90017093	30.3202
rs73797465	T	G	-0.0942612	0.0208421	4.84953e-06	order Bifidobacteriales|| id:ebi-a-GCST90017093	20.4542
rs857444	C	T	0.0553965	0.0120669	3.8249e-06	order Bifidobacteriales|| id:ebi-a-GCST90017093	21.0753
rs1511453	A	G	0.0910999	0.0199479	8.00092e-06	order Burkholderiales|| id:ebi-a-GCST90017094	20.8565
rs1928341	G	A	-0.0507782	0.0110587	4.51513e-06	order Burkholderiales|| id:ebi-a-GCST90017094	21.0837
rs2321387	G	A	-0.0508514	0.0109588	3.25784e-06	order Burkholderiales|| id:ebi-a-GCST90017094	21.5318
rs2613606	T	C	0.0499561	0.0109264	4.13361e-06	order Burkholderiales|| id:ebi-a-GCST90017094	20.9037
rs4033856	T	C	-0.0833445	0.0167489	5.66826e-07	order Burkholderiales|| id:ebi-a-GCST90017094	24.7617
rs6087811	T	G	-0.101587	0.0198817	2.88377e-07	order Burkholderiales|| id:ebi-a-GCST90017094	26.1077
rs62191117	A	G	0.0679995	0.0132471	2.791e-07	order Burkholderiales|| id:ebi-a-GCST90017094	26.3493
rs62395635	T	C	0.109911	0.0236375	2.90228e-06	order Burkholderiales|| id:ebi-a-GCST90017094	21.6212
rs75242906	C	T	-0.120974	0.0281273	9.74518e-06	order Burkholderiales|| id:ebi-a-GCST90017094	18.4981
rs7638039	T	C	0.0580987	0.012673	4.83593e-06	order Burkholderiales|| id:ebi-a-GCST90017094	21.0172
rs9964679	A	G	0.052509	0.011504	6.05982e-06	order Burkholderiales|| id:ebi-a-GCST90017094	20.8339
rs10774377	G	A	-0.0523003	0.0113859	3.80899e-06	order Clostridiales|| id:ebi-a-GCST90017095	21.0996
rs13105690	C	T	0.0527441	0.011818	9.36807e-06	order Clostridiales|| id:ebi-a-GCST90017095	19.9186
rs13179700	C	T	-0.0510953	0.0109569	3.52111e-06	order Clostridiales|| id:ebi-a-GCST90017095	21.7464
rs1842454	G	A	-0.0543676	0.012734	9.91745e-06	order Clostridiales|| id:ebi-a-GCST90017095	18.2285
rs2273429	A	G	-0.0726191	0.0153105	4.16869e-06	order Clostridiales|| id:ebi-a-GCST90017095	22.4969
rs290772	G	A	0.084254	0.0196297	9.9977e-06	order Clostridiales|| id:ebi-a-GCST90017095	18.4227
rs6442336	T	C	0.0547729	0.0124169	9.62565e-06	order Clostridiales|| id:ebi-a-GCST90017095	19.4583
rs6814436	C	T	-0.0741858	0.0150814	9.06296e-07	order Clostridiales|| id:ebi-a-GCST90017095	24.1968
rs6815608	C	T	-0.104089	0.0210883	3.71989e-07	order Clostridiales|| id:ebi-a-GCST90017095	24.3628
rs72738886	T	C	0.0865333	0.0190392	8.4157e-06	order Clostridiales|| id:ebi-a-GCST90017095	20.6571
rs72915163	T	C	-0.0580246	0.0120558	1.39104e-06	order Clostridiales|| id:ebi-a-GCST90017095	23.165
rs76767978	G	A	0.0699806	0.0156318	8.17561e-06	order Clostridiales|| id:ebi-a-GCST90017095	20.0418
rs992074	T	C	-0.255441	0.0508788	8.95385e-07	order Clostridiales|| id:ebi-a-GCST90017095	25.2062
rs11073596	G	T	-0.0510212	0.0114339	8.14442e-06	order Coriobacteriales|| id:ebi-a-GCST90017096	19.9119
rs11250875	T	C	0.06075	0.0130939	4.82848e-06	order Coriobacteriales|| id:ebi-a-GCST90017096	21.5256
rs11656361	A	C	0.0773006	0.017553	8.0201e-06	order Coriobacteriales|| id:ebi-a-GCST90017096	19.3938
rs12974142	G	A	0.0789796	0.0177205	8.51236e-06	order Coriobacteriales|| id:ebi-a-GCST90017096	19.8645
rs13307134	T	C	-0.0565686	0.0126265	7.79938e-06	order Coriobacteriales|| id:ebi-a-GCST90017096	20.0717
rs1397793	A	G	0.0498855	0.0112446	9.77372e-06	order Coriobacteriales|| id:ebi-a-GCST90017096	19.6816
rs1816223	G	A	0.0586265	0.0129006	4.84117e-06	order Coriobacteriales|| id:ebi-a-GCST90017096	20.6523
rs240104	T	C	-0.0603429	0.0126849	1.51604e-06	order Coriobacteriales|| id:ebi-a-GCST90017096	22.6297
rs2442778	A	G	0.116408	0.0258545	9.02693e-06	order Coriobacteriales|| id:ebi-a-GCST90017096	20.2718
rs3025411	A	G	0.0926543	0.0209468	8.26913e-06	order Coriobacteriales|| id:ebi-a-GCST90017096	19.5657
rs34739816	G	T	0.0965017	0.0207666	3.88356e-06	order Coriobacteriales|| id:ebi-a-GCST90017096	21.5943
rs67561917	A	G	-0.0714367	0.0154113	5.39126e-06	order Coriobacteriales|| id:ebi-a-GCST90017096	21.4864
rs719099	A	G	0.0778402	0.0155815	5.43313e-07	order Coriobacteriales|| id:ebi-a-GCST90017096	24.9568
rs8010111	A	G	0.103377	0.0229286	6.8962e-06	order Coriobacteriales|| id:ebi-a-GCST90017096	20.3279
rs112381107	C	T	0.21009	0.0456974	3.21655e-06	order Desulfovibrionales|| id:ebi-a-GCST90017097	21.1362
rs11599763	C	T	0.0554862	0.0117486	2.60699e-06	order Desulfovibrionales|| id:ebi-a-GCST90017097	22.3048
rs17791387	A	G	-0.0727501	0.0154369	2.25294e-06	order Desulfovibrionales|| id:ebi-a-GCST90017097	22.2099
rs186073	T	C	0.0529219	0.0118542	8.7444e-06	order Desulfovibrionales|| id:ebi-a-GCST90017097	19.9309
rs2692012	G	A	-0.112244	0.0253553	2.27023e-06	order Desulfovibrionales|| id:ebi-a-GCST90017097	19.597
rs2838334	G	A	0.0569024	0.0124223	4.16793e-06	order Desulfovibrionales|| id:ebi-a-GCST90017097	20.9825
rs3935584	C	T	-0.0524466	0.0115749	7.19747e-06	order Desulfovibrionales|| id:ebi-a-GCST90017097	20.5305
rs4506934	C	T	-0.0953383	0.0201367	2.42996e-06	order Desulfovibrionales|| id:ebi-a-GCST90017097	22.416
rs6058181	C	T	0.0836765	0.0166098	2.52773e-07	order Desulfovibrionales|| id:ebi-a-GCST90017097	25.3792
rs62020470	A	G	-0.0573633	0.0129462	7.50983e-06	order Desulfovibrionales|| id:ebi-a-GCST90017097	19.6329
rs72647048	T	C	-0.0772459	0.0170876	9.00285e-06	order Desulfovibrionales|| id:ebi-a-GCST90017097	20.4357
rs9928243	C	A	-0.0544713	0.0117811	3.96634e-06	order Desulfovibrionales|| id:ebi-a-GCST90017097	21.3778
rs11026530	T	C	0.0822408	0.0186379	9.42692e-06	order Enterobacteriales|| id:ebi-a-GCST90017098	19.4707
rs2374342	C	A	0.0582927	0.0126195	4.51617e-06	order Enterobacteriales|| id:ebi-a-GCST90017098	21.3375
rs35673018	G	A	0.0899642	0.0202934	7.63115e-06	order Enterobacteriales|| id:ebi-a-GCST90017098	19.653
rs504442	T	G	0.084159	0.0189479	5.17095e-06	order Enterobacteriales|| id:ebi-a-GCST90017098	19.7278
rs62210023	A	G	0.0606754	0.0130125	3.13163e-06	order Enterobacteriales|| id:ebi-a-GCST90017098	21.7422
rs78143293	A	G	-0.0848521	0.0170415	1.19564e-06	order Enterobacteriales|| id:ebi-a-GCST90017098	24.7919
rs79757635	C	A	0.0758597	0.0171286	9.31859e-06	order Enterobacteriales|| id:ebi-a-GCST90017098	19.6146
rs1074800	G	A	-0.0492438	0.010887	6.14582e-06	order Erysipelotrichales|| id:ebi-a-GCST90017099	20.4591
rs10781552	C	T	-0.0552212	0.0116074	2.33115e-06	order Erysipelotrichales|| id:ebi-a-GCST90017099	22.633
rs17530232	A	G	0.10305	0.0224648	2.79126e-06	order Erysipelotrichales|| id:ebi-a-GCST90017099	21.0422
rs1884466	C	T	-0.0475363	0.0106939	9.52708e-06	order Erysipelotrichales|| id:ebi-a-GCST90017099	19.7596
rs2300774	A	G	-0.0524152	0.0106784	8.95468e-07	order Erysipelotrichales|| id:ebi-a-GCST90017099	24.0936
rs290833	T	G	-0.0497374	0.0111376	8.02897e-06	order Erysipelotrichales|| id:ebi-a-GCST90017099	19.9427
rs35161940	T	C	-0.0806041	0.0167641	1.8451e-06	order Erysipelotrichales|| id:ebi-a-GCST90017099	23.1182
rs4078432	T	C	0.0608929	0.0133764	4.23107e-06	order Erysipelotrichales|| id:ebi-a-GCST90017099	20.7231
rs56970041	T	G	0.0724145	0.0164471	5.40344e-06	order Erysipelotrichales|| id:ebi-a-GCST90017099	19.3853
rs62504403	C	T	0.0681159	0.0127883	1.12264e-07	order Erysipelotrichales|| id:ebi-a-GCST90017099	28.3708
rs7234058	T	C	-0.0945759	0.0194091	9.12347e-07	order Erysipelotrichales|| id:ebi-a-GCST90017099	23.7438
rs7826267	G	T	0.0839071	0.0199131	9.28453e-06	order Erysipelotrichales|| id:ebi-a-GCST90017099	17.755
rs8003149	C	T	0.0538798	0.0116888	4.08479e-06	order Erysipelotrichales|| id:ebi-a-GCST90017099	21.2477
rs11150282	T	C	0.098235	0.0197127	7.36055e-07	order Gastranaerophilales|| id:ebi-a-GCST90017100	24.8336
rs113884518	T	C	-0.20591	0.0455376	7.7398e-06	order Gastranaerophilales|| id:ebi-a-GCST90017100	20.4463
rs28678345	T	C	0.213083	0.0471377	8.05954e-06	order Gastranaerophilales|| id:ebi-a-GCST90017100	20.4344
rs367480	A	G	0.0841649	0.0185948	7.52419e-06	order Gastranaerophilales|| id:ebi-a-GCST90017100	20.487
rs4129395	G	A	0.0904264	0.0185253	1.21742e-06	order Gastranaerophilales|| id:ebi-a-GCST90017100	23.8265
rs789069	A	C	-0.10413	0.0234459	6.5001e-06	order Gastranaerophilales|| id:ebi-a-GCST90017100	19.725
rs79790072	T	C	0.226103	0.0488017	3.5381e-06	order Gastranaerophilales|| id:ebi-a-GCST90017100	21.4656
rs8028558	A	G	0.08346	0.0188504	9.78228e-06	order Gastranaerophilales|| id:ebi-a-GCST90017100	19.6027
rs9864379	T	C	-0.160521	0.0292752	4.65876e-08	order Gastranaerophilales|| id:ebi-a-GCST90017100	30.0652
rs11110282	A	G	-0.10239	0.0217849	3.95667e-06	order Lactobacillales|| id:ebi-a-GCST90017101	22.0904
rs11627423	C	A	0.0499263	0.0109744	5.08757e-06	order Lactobacillales|| id:ebi-a-GCST90017101	20.6965
rs11730038	G	A	-0.0605384	0.0129052	5.09742e-06	order Lactobacillales|| id:ebi-a-GCST90017101	22.0056
rs12797734	T	C	0.0571279	0.0127113	7.76515e-06	order Lactobacillales|| id:ebi-a-GCST90017101	20.1984
rs1595463	C	A	0.0479749	0.0108801	7.44355e-06	order Lactobacillales|| id:ebi-a-GCST90017101	19.443
rs2370083	G	T	-0.08054	0.0180992	8.33489e-06	order Lactobacillales|| id:ebi-a-GCST90017101	19.8018
rs2952251	G	A	0.0629317	0.0124177	3.36457e-07	order Lactobacillales|| id:ebi-a-GCST90017101	25.6836
rs34989881	A	G	0.113479	0.0246452	4.09355e-06	order Lactobacillales|| id:ebi-a-GCST90017101	21.2015
rs35344081	G	A	0.0642442	0.0127358	4.16064e-07	order Lactobacillales|| id:ebi-a-GCST90017101	25.4458
rs4028634	C	T	-0.0532915	0.01101	1.34806e-06	order Lactobacillales|| id:ebi-a-GCST90017101	23.4283
rs57872228	C	T	-0.0688415	0.0146994	2.5825e-06	order Lactobacillales|| id:ebi-a-GCST90017101	21.9332
rs74663707	C	T	0.0982594	0.0224613	8.39557e-06	order Lactobacillales|| id:ebi-a-GCST90017101	19.1372
rs77558518	A	G	-0.106466	0.0223484	1.67436e-06	order Lactobacillales|| id:ebi-a-GCST90017101	22.6949
rs78938557	T	C	0.10553	0.0233581	2.31089e-06	order Lactobacillales|| id:ebi-a-GCST90017101	20.4116
rs9581006	T	C	-0.22583	0.0469228	1.76596e-06	order Lactobacillales|| id:ebi-a-GCST90017101	23.163
rs10202904	G	T	0.121754	0.0235357	3.01432e-07	order Methanobacteriales|| id:ebi-a-GCST90017102	26.7616
rs10424197	A	G	0.111274	0.0247517	9.27897e-06	order Methanobacteriales|| id:ebi-a-GCST90017102	20.2105
rs4257531	G	A	0.164498	0.0364959	7.44338e-06	order Methanobacteriales|| id:ebi-a-GCST90017102	20.3158
rs56131665	G	A	0.178661	0.039298	6.17988e-06	order Methanobacteriales|| id:ebi-a-GCST90017102	20.669
rs6508769	C	T	-0.153519	0.0344519	8.22527e-06	order Methanobacteriales|| id:ebi-a-GCST90017102	19.8563
rs6776814	T	C	-0.199566	0.0411825	1.63061e-06	order Methanobacteriales|| id:ebi-a-GCST90017102	23.4827
rs73068003	G	T	-0.15814	0.0351803	8.44578e-06	order Methanobacteriales|| id:ebi-a-GCST90017102	20.2062
rs73457410	A	G	0.21534	0.0436695	1.40854e-06	order Methanobacteriales|| id:ebi-a-GCST90017102	24.316
rs75208022	C	T	-0.227245	0.048763	5.92107e-06	order Methanobacteriales|| id:ebi-a-GCST90017102	21.7174
rs894996	C	A	0.216999	0.0449076	1.87556e-06	order Methanobacteriales|| id:ebi-a-GCST90017102	23.3494
rs11779863	G	A	-0.0772768	0.0172171	6.68852e-06	order Mollicutes RF9|| id:ebi-a-GCST90017103	20.1455
rs12566890	T	G	-0.103134	0.0241775	8.11204e-06	order Mollicutes RF9|| id:ebi-a-GCST90017103	18.1962
rs13100746	C	T	0.0638979	0.0142685	7.28853e-06	order Mollicutes RF9|| id:ebi-a-GCST90017103	20.0547
rs17235252	T	C	-0.122002	0.0255463	2.15879e-06	order Mollicutes RF9|| id:ebi-a-GCST90017103	22.8075
rs3932485	C	T	0.0626209	0.0141623	9.92865e-06	order Mollicutes RF9|| id:ebi-a-GCST90017103	19.5511
rs515984	C	T	0.0875451	0.0190685	6.61363e-06	order Mollicutes RF9|| id:ebi-a-GCST90017103	21.0781
rs638542	A	G	0.070592	0.0157049	5.17285e-06	order Mollicutes RF9|| id:ebi-a-GCST90017103	20.2042
rs74603314	T	C	0.230767	0.0489701	2.27641e-06	order Mollicutes RF9|| id:ebi-a-GCST90017103	22.2068
rs76373661	G	A	0.0908218	0.0202986	5.15941e-06	order Mollicutes RF9|| id:ebi-a-GCST90017103	20.0193
rs7706512	A	G	-0.0657351	0.0138979	2.27206e-06	order Mollicutes RF9|| id:ebi-a-GCST90017103	22.3716
rs7801843	A	G	-0.0869495	0.0194509	9.46891e-06	order Mollicutes RF9|| id:ebi-a-GCST90017103	19.9827
rs7853673	A	G	0.0624389	0.0139833	6.73256e-06	order Mollicutes RF9|| id:ebi-a-GCST90017103	19.9384
rs949341	A	G	-0.0656602	0.0147216	7.73286e-06	order Mollicutes RF9|| id:ebi-a-GCST90017103	19.8927
rs11251024	G	A	0.104201	0.0206737	6.62796e-07	order NB1n|| id:ebi-a-GCST90017104	25.4043
rs11606187	A	G	-0.154539	0.0326288	3.30583e-06	order NB1n|| id:ebi-a-GCST90017104	22.4323
rs13385922	T	C	0.0929494	0.0201348	3.96826e-06	order NB1n|| id:ebi-a-GCST90017104	21.3107
rs166849	A	G	-0.0911053	0.0202239	7.73891e-06	order NB1n|| id:ebi-a-GCST90017104	20.2935
rs2172426	T	C	0.10212	0.0198947	3.17424e-07	order NB1n|| id:ebi-a-GCST90017104	26.3479
rs267959	G	A	-0.0988612	0.0209676	2.61993e-06	order NB1n|| id:ebi-a-GCST90017104	22.2308
rs4383094	C	T	-0.149188	0.0320662	4.28134e-06	order NB1n|| id:ebi-a-GCST90017104	21.6458
rs60583455	T	C	0.108934	0.021177	2.59579e-07	order NB1n|| id:ebi-a-GCST90017104	26.4605
rs60775321	T	C	-0.0962425	0.0213842	7.10461e-06	order NB1n|| id:ebi-a-GCST90017104	20.2557
rs72671304	T	C	0.172322	0.0370028	3.79577e-06	order NB1n|| id:ebi-a-GCST90017104	21.6876
rs7911787	G	T	-0.223071	0.0470232	3.38821e-06	order NB1n|| id:ebi-a-GCST90017104	22.5041
rs8126061	T	C	-0.159135	0.0351904	7.36326e-06	order NB1n|| id:ebi-a-GCST90017104	20.4495
rs9542068	T	C	0.0990709	0.0218149	6.52334e-06	order NB1n|| id:ebi-a-GCST90017104	20.6246
rs10965428	C	A	-0.119902	0.0258219	4.29151e-06	order Pasteurellales|| id:ebi-a-GCST90017105	21.5614
rs111582866	G	A	-0.113957	0.0256403	7.06627e-06	order Pasteurellales|| id:ebi-a-GCST90017105	19.7531
rs12050685	A	G	-0.0670948	0.015239	9.18523e-06	order Pasteurellales|| id:ebi-a-GCST90017105	19.385
rs16970009	A	G	0.187381	0.0429572	7.31526e-06	order Pasteurellales|| id:ebi-a-GCST90017105	19.0274
rs35510	A	G	0.122729	0.0264958	4.01578e-06	order Pasteurellales|| id:ebi-a-GCST90017105	21.4556
rs4822728	T	C	0.0685479	0.0149032	4.71846e-06	order Pasteurellales|| id:ebi-a-GCST90017105	21.1558
rs6972479	A	G	-0.0781862	0.0175366	7.74819e-06	order Pasteurellales|| id:ebi-a-GCST90017105	19.8779
rs72756943	G	A	0.13988	0.0303029	3.3522e-06	order Pasteurellales|| id:ebi-a-GCST90017105	21.308
rs73139353	A	C	-0.222573	0.0484634	8.71325e-06	order Pasteurellales|| id:ebi-a-GCST90017105	21.092
rs76022354	C	T	0.24289	0.0500406	1.82856e-06	order Pasteurellales|| id:ebi-a-GCST90017105	23.5599
rs78909003	T	C	-0.241159	0.0498372	2.04894e-06	order Pasteurellales|| id:ebi-a-GCST90017105	23.4153
rs9382510	C	T	-0.0881865	0.0169965	2.476e-07	order Pasteurellales|| id:ebi-a-GCST90017105	26.9206
rs9895850	T	C	-0.176406	0.041017	9.0826e-06	order Pasteurellales|| id:ebi-a-GCST90017105	18.4969
rs9938097	C	T	0.0710386	0.0158024	8.22602e-06	order Pasteurellales|| id:ebi-a-GCST90017105	20.2089
rs1035406	G	A	-0.114725	0.0247994	4.07165e-06	order Rhodospirillales|| id:ebi-a-GCST90017106	21.401
rs11591293	G	T	0.0722755	0.0158186	4.68533e-06	order Rhodospirillales|| id:ebi-a-GCST90017106	20.8759
rs11630875	T	C	0.0945198	0.0202139	3.70382e-06	order Rhodospirillales|| id:ebi-a-GCST90017106	21.8648
rs13336560	C	T	-0.0695313	0.0157065	9.74675e-06	order Rhodospirillales|| id:ebi-a-GCST90017106	19.5976
rs1549633	A	C	0.0996735	0.0216667	3.88025e-06	order Rhodospirillales|| id:ebi-a-GCST90017106	21.1628
rs3730086	A	G	0.0800354	0.0178737	7.98252e-06	order Rhodospirillales|| id:ebi-a-GCST90017106	20.051
rs3754624	C	T	0.094128	0.0198389	2.68368e-06	order Rhodospirillales|| id:ebi-a-GCST90017106	22.5114
rs4278423	T	C	0.105215	0.0233778	3.98043e-06	order Rhodospirillales|| id:ebi-a-GCST90017106	20.2557
rs55876211	C	T	-0.0865002	0.0195197	7.87318e-06	order Rhodospirillales|| id:ebi-a-GCST90017106	19.6376
rs61933850	G	A	0.164663	0.0360285	6.99874e-06	order Rhodospirillales|| id:ebi-a-GCST90017106	20.8881
rs7001029	C	T	0.120726	0.0260989	2.83067e-06	order Rhodospirillales|| id:ebi-a-GCST90017106	21.3972
rs76784716	A	G	0.136039	0.0284399	1.31383e-06	order Rhodospirillales|| id:ebi-a-GCST90017106	22.8808
[truncated: 138 more rows]

## Sheet: Table S2-IGFM
SNP	effect_allele.exposure	other_allele.exposure	beta.exposure	eaf.exposure	se.exposure	pval.exposure	F
rs10156602	G	A	-0.027062	0.36297	0.0036334	9.5211e-14	55.4745
rs1037169	C	T	0.02236	0.31191	0.0037521	2.5394e-09	35.5136
rs10507482	G	A	0.048396	0.18041	0.0044996	5.7012e-27	115.683
rs1055582	T	C	-0.031316	0.49513	0.0034736	1.9805e-19	81.278
rs10821719	C	T	0.020338	0.38853	0.0035591	1.1022e-08	32.654
rs10869022	C	T	0.033225	0.20216	0.0043668	2.7861e-14	57.89
rs1112847	T	C	-0.020852	0.4958	0.0034717	1.9037e-09	36.0754
rs112293610	C	A	-0.026956	0.29196	0.0038298	1.949e-12	49.5403
rs11242236	A	G	-0.030675	0.45435	0.0034896	1.5025e-18	77.2712
rs1127313	A	G	-0.022539	0.49206	0.0034726	8.5804e-11	42.1269
rs1150973	T	C	-0.027997	0.39635	0.0035649	4.0705e-15	61.6777
rs11620783	T	C	-0.027291	0.4319	0.0035173	8.6049e-15	60.2033
rs11644716	C	T	0.09879	0.071944	0.0067037	4.0354e-49	217.168
rs117104648	C	T	0.043355	0.061715	0.0072492	2.2273e-09	35.7683
rs12035012	A	C	-0.025789	0.22218	0.0041803	6.8812e-10	38.0587
rs1204706	T	G	0.02275	0.39248	0.0035549	1.5636e-10	40.9551
rs12048930	T	C	-0.037733	0.18881	0.0044437	2.0605e-17	72.103
rs12332115	G	A	-0.040592	0.15627	0.0047882	2.3206e-17	71.8681
rs12454712	C	T	-0.023298	0.37688	0.0035821	7.8357e-11	42.3021
rs1260326	C	T	0.052497	0.39365	0.0035413	1.1053e-49	219.757
rs12699415	G	A	0.021567	0.41322	0.0035265	9.6424e-10	37.4017
rs12719815	A	G	0.020214	0.3246	0.0037037	4.8288e-08	29.7874
rs12749024	T	C	0.069114	0.15272	0.0048976	3.4251e-45	199.143
rs12780653	A	G	-0.026012	0.16471	0.0047012	3.1503e-08	30.6147
rs12935465	C	T	-0.019848	0.49501	0.0034715	1.0827e-08	32.6888
rs12975366	C	T	-0.02186	0.39697	0.0035415	6.7432e-10	38.1001
rs13073970	T	G	0.026037	0.20817	0.0042824	1.2048e-09	36.9664
rs13088318	G	A	0.039292	0.33661	0.0036765	1.194e-26	114.219
rs13282738	G	A	0.024408	0.40651	0.0035348	5.0378e-12	47.6798
rs13379043	C	T	-0.03222	0.2802	0.0039351	2.679e-16	67.0409
rs1465529	C	T	-0.021419	0.30049	0.0037877	1.5631e-08	31.9777
rs1495741	A	G	-0.03239	0.22123	0.0041697	8.0312e-15	60.341
rs17265513	C	T	-0.034778	0.19991	0.0043386	1.0999e-15	64.2555
rs17274750	C	A	-0.03845	0.096943	0.0058682	5.6816e-11	42.9322
rs17597619	T	C	-0.04924	0.24916	0.0040335	2.9258e-34	149.029
rs1832007	G	A	0.036582	0.15498	0.0047975	2.4502e-14	58.144
rs1880318	A	G	-0.048449	0.20353	0.0043662	1.3382e-28	123.13
rs2005172	C	A	0.0363	0.35978	0.0036571	3.2657e-23	98.5234
rs2268879	C	T	-0.019807	0.41658	0.0035528	2.477e-08	31.0811
rs2271997	T	C	-0.023682	0.44385	0.0035236	1.8131e-11	45.1714
rs2293889	G	T	-0.028593	0.43513	0.0035066	3.5518e-16	66.4886
rs2358184	G	A	0.032315	0.2481	0.0040433	1.3322e-15	63.8758
rs2511177	T	C	-0.030135	0.16291	0.0046809	1.2146e-10	41.4461
rs258769	T	C	-0.022036	0.32392	0.0037234	3.2582e-09	35.0256
rs2856321	A	G	-0.020981	0.36138	0.0036088	6.1126e-09	33.8008
rs295263	T	C	0.040864	0.11942	0.0053519	2.2623e-14	58.2996
rs2974433	C	T	-0.049078	0.23596	0.0040817	2.7464e-33	144.574
rs298439	A	G	0.025129	0.2252	0.0041491	1.394e-09	36.6811
rs3136512	T	C	-0.021746	0.47353	0.0034852	4.398e-10	38.9317
rs315262	T	C	0.027694	0.27527	0.0039017	1.2721e-12	50.3806
rs33428	G	A	-0.021323	0.31257	0.0037417	1.2102e-08	32.4757
rs34707604	C	T	-0.055671	0.26071	0.0041639	9.5436e-41	178.755
rs35797419	T	C	-0.04275	0.27267	0.0038975	5.539e-28	120.31
rs36086195	T	C	-0.024082	0.42021	0.0035127	7.1263e-12	47.0006
rs3734187	T	C	-0.032403	0.48982	0.0034846	1.4355e-20	86.4698
rs3842763	T	G	-0.077523	0.23709	0.0041246	1.0085e-78	353.262
rs395962	G	T	0.040334	0.32164	0.0037062	1.4257e-27	118.436
rs4075482	A	C	-0.022745	0.36068	0.0036111	3.0133e-10	39.6728
rs4418728	T	G	-0.026838	0.44866	0.0034847	1.3524e-14	59.3157
rs4431000	A	C	0.023199	0.46496	0.0034889	2.9561e-11	44.2142
rs4689088	A	G	0.030496	0.38235	0.0035669	1.2435e-17	73.0977
rs469864	C	T	0.08103	0.20851	0.0042794	7.1846e-80	358.53
rs4709989	A	G	-0.023981	0.24191	0.0040468	3.1137e-09	35.1165
rs4727799	T	C	-0.023731	0.3523	0.0036362	6.766e-11	42.5928
rs4738684	G	A	-0.033127	0.33644	0.0036653	1.6144e-19	81.6855
rs4823173	A	G	-0.034483	0.15663	0.0047675	4.7523e-13	52.3153
rs4888163	A	G	-0.024623	0.33466	0.0036957	2.6965e-11	44.3903
rs4946936	C	T	0.051475	0.28641	0.0038714	2.5558e-40	176.79
rs4988483	A	C	-0.19692	0.057399	0.0076285	1.2703e-146	666.348
rs4988501	G	A	-0.031516	0.26995	0.0039687	2.019e-15	63.0617
rs55681913	C	T	0.05989	0.10696	0.0056731	4.818e-26	111.447
rs55717031	T	G	-0.04629	0.30045	0.0037795	1.7926e-34	150.005
rs56958645	T	C	0.037966	0.1036	0.0056933	2.5917e-11	44.4694
rs572169	T	C	0.056817	0.31872	0.0037115	7.3097e-53	234.346
rs5742653	T	C	-0.072265	0.26007	0.0039448	6.9545e-75	335.588
rs5742915	C	T	0.030725	0.46043	0.0034797	1.0587e-18	77.9651
rs59360013	T	C	-0.073933	0.042825	0.0085584	5.7364e-18	74.6262
rs599839	A	G	-0.032625	0.22864	0.0041215	2.4721e-15	62.66
rs60808650	A	G	-0.038064	0.31413	0.0037381	2.4135e-24	103.688
rs613334	A	G	0.021862	0.49603	0.003486	3.5842e-10	39.3301
rs61957204	A	G	0.048813	0.079435	0.0064112	2.678e-14	57.9685
rs62011346	G	A	-0.027733	0.15794	0.0047539	5.4276e-09	34.0325
rs6503533	T	C	0.024359	0.37824	0.0035838	1.071e-11	46.1989
rs6510177	C	T	-0.033368	0.19527	0.004444	6.0029e-14	56.3783
rs6519133	C	T	-0.025968	0.39282	0.0035525	2.6862e-13	53.4329
rs6551280	C	T	0.02705	0.15316	0.0048184	1.9813e-08	31.5158
rs6561323	G	A	0.025393	0.24492	0.0040342	3.0921e-10	39.6199
rs6573307	G	T	0.024967	0.38552	0.0035944	3.7658e-12	48.2481
rs6602909	C	T	0.021567	0.32571	0.0037018	5.6851e-09	33.9433
rs6603976	T	C	-0.030914	0.36519	0.0036019	9.3614e-18	73.6626
rs668871	T	C	-0.035551	0.46862	0.0034775	1.5892e-24	104.513
rs6706968	C	A	0.030207	0.41712	0.0035314	1.2027e-17	73.168
rs6975330	A	C	-0.028013	0.36749	0.003592	6.2917e-15	60.82
rs7139232	C	T	-0.02487	0.25097	0.0040407	7.5257e-10	37.8825
rs71432868	C	T	0.037248	0.069141	0.006832	4.9872e-08	29.7242
rs7228277	G	A	0.021268	0.39049	0.003561	2.3398e-09	35.6705
rs7280982	A	G	-0.052586	0.22102	0.0041848	3.3859e-36	157.903
rs72833287	T	C	-0.036256	0.090634	0.0062736	7.525e-09	33.3984
rs73125628	T	C	-0.044541	0.278	0.0038772	1.5565e-30	131.973
rs73238159	T	C	-0.034991	0.12929	0.0051684	1.2897e-11	45.8353
rs7381453	G	A	0.045572	0.3807	0.0035703	2.7154e-37	162.925
rs7612543	T	G	-0.021928	0.45578	0.0034789	2.9255e-10	39.7296
rs7719168	C	A	0.032383	0.11239	0.0055013	3.9554e-09	34.65
rs78509281	T	C	0.054034	0.051127	0.0080121	1.5446e-11	45.4822
rs79218426	T	C	0.077866	0.039061	0.0089373	3.0019e-18	75.9072
rs79903143	C	T	-0.041278	0.05874	0.0074233	2.6922e-08	30.9203
rs80028338	C	A	0.037117	0.20622	0.00441	3.9052e-17	70.8384
rs8059803	A	G	0.039513	0.29981	0.0037874	1.79e-25	108.842
rs8062941	G	A	0.034193	0.15378	0.0048146	1.2356e-12	50.4376
rs8070773	C	A	-0.027897	0.15245	0.0048231	7.3077e-09	33.4551
rs8075153	T	C	-0.022835	0.4478	0.0034884	5.9218e-11	42.8499
rs8105174	T	C	-0.051773	0.18781	0.0044374	1.9259e-31	136.129
rs823094	G	T	-0.019615	0.4257	0.0035122	2.3456e-08	31.1902
rs858519	C	T	0.023554	0.44239	0.0034998	1.7014e-11	45.2942
rs876375	G	A	-0.027918	0.47819	0.0034889	1.2321e-15	64.0312
rs878371	A	G	0.026388	0.36801	0.0035954	2.154e-13	53.8665
rs895893	T	C	0.034676	0.23359	0.004095	2.5162e-17	71.7051
rs925813	C	T	-0.051937	0.063623	0.0071242	3.1085e-13	53.1473
rs9329231	C	T	-0.022009	0.31758	0.0037328	3.7298e-09	34.7641
rs9379822	G	T	-0.040329	0.33147	0.0036881	8.0437e-28	119.572
rs9398805	T	C	0.074404	0.45319	0.0034742	1.3125e-101	458.652
rs9470825	G	A	0.027947	0.26043	0.0039603	1.7106e-12	49.7983
rs9630085	G	A	0.024079	0.20011	0.004336	2.8071e-08	30.8389
rs9738365	A	C	0.066759	0.26626	0.0039269	9.3329e-65	289.015
rs9787076	C	A	0.024627	0.3294	0.0037001	2.8249e-11	44.2992

## Sheet: Table S3-IGFW
SNP	effect_allele.exposure	other_allele.exposure	beta.exposure	eaf.exposure	se.exposure	pval.exposure	F
rs10074938	T	C	-0.035603	0.092967	0.005452	6.5824e-11	42.6443
rs10136874	G	T	0.019526	0.48674	0.0031597	6.4418e-10	38.1887
rs1042114	T	G	-0.026121	0.14114	0.0045246	7.7904e-09	33.3288
rs10425975	A	G	-0.034595	0.16531	0.0042402	3.4093e-16	66.5662
rs1046011	T	C	0.023388	0.29843	0.0034573	1.339e-11	45.7627
rs10757291	A	G	-0.021313	0.46768	0.0031728	1.858e-11	45.1236
rs10821723	A	G	0.01785	0.42459	0.0031931	2.2719e-08	31.2501
rs10992863	A	G	0.022777	0.27561	0.0035352	1.1748e-10	41.5112
rs11118991	T	C	-0.02658	0.2346	0.003731	1.0521e-12	50.7527
rs11149612	T	C	-0.02153	0.4616	0.003186	1.4065e-11	45.6664
rs11190741	C	T	0.027966	0.4343	0.0031819	1.5203e-18	77.2481
rs11218882	T	C	-0.01865	0.36784	0.0032943	1.505e-08	32.0502
rs112293610	C	A	-0.022972	0.29152	0.0034831	4.252e-11	43.4976
rs1127313	A	G	-0.023247	0.48866	0.0031539	1.702e-13	54.3298
rs112838464	A	G	0.029181	0.11294	0.0050165	6.0013e-09	33.8375
rs1150974	A	C	0.037164	0.10909	0.0050721	2.3615e-13	53.687
rs11641257	C	T	0.07234	0.071696	0.0061191	3.0922e-32	139.76
rs11668724	A	G	-0.023903	0.22211	0.0038293	4.3226e-10	38.9642
rs1170187	A	G	0.024697	0.18404	0.0040838	1.4739e-09	36.5729
rs117292219	T	G	-0.035003	0.091787	0.0055656	3.1973e-10	39.5536
rs11928797	A	C	0.02778	0.11709	0.0049116	1.5522e-08	31.9903
rs12219199	T	C	0.042132	0.047023	0.0074797	1.7751e-08	31.729
rs12230024	C	A	0.024396	0.27363	0.0035397	5.5182e-12	47.5012
rs12499617	A	G	-0.018098	0.45369	0.0032021	1.5898e-08	31.9442
rs12520928	A	C	-0.041237	0.16556	0.0042445	2.6289e-22	94.3889
rs12524625	A	G	0.022149	0.33075	0.003377	5.4306e-11	43.0176
rs1260326	C	T	0.067878	0.39262	0.0032252	3.2687e-98	442.94
rs12659034	T	C	0.038568	0.20176	0.0039261	9.0178e-23	96.5009
rs12673240	T	C	0.01944	0.30009	0.0034434	1.6482e-08	31.8726
rs12726706	A	G	0.022023	0.20743	0.0038896	1.4994e-08	32.0585
rs12790261	A	C	0.033181	0.083331	0.0057172	6.4956e-09	33.6831
rs12984962	C	T	-0.021333	0.32899	0.0033539	2.0132e-10	40.4579
rs1307273	A	G	0.0241	0.19614	0.0039949	1.6144e-09	36.3934
rs1345410	T	C	-0.02457	0.15505	0.0043481	1.6006e-08	31.9309
rs1351394	C	T	0.023117	0.49157	0.0031591	2.534e-13	53.5471
rs1379935	A	G	0.0271	0.1245	0.0047971	1.6143e-08	31.914
rs147525635	A	G	-0.018043	0.43859	0.0031841	1.4584e-08	32.1103
rs1582874	C	T	-0.03299	0.4468	0.0031749	2.7699e-25	107.97
rs168961	G	A	0.018258	0.49119	0.0031664	8.1237e-09	33.2487
rs17271403	T	C	-0.039531	0.45386	0.0031691	1.0712e-35	155.598
rs17299478	T	C	-0.029599	0.16911	0.0042262	2.4994e-12	49.0517
rs17429745	T	G	-0.029706	0.30927	0.0034269	4.4097e-18	75.1425
rs1755770	T	C	0.024944	0.40258	0.0032268	1.078e-14	59.7569
rs2000467	G	A	-0.020334	0.35421	0.0033097	8.0729e-10	37.7458
rs2050905	A	G	0.021785	0.38587	0.0032641	2.4912e-11	44.5439
rs2054381	A	C	0.020563	0.29284	0.0034729	3.2035e-09	35.0581
rs2062269	T	C	0.025138	0.28971	0.003478	4.9326e-13	52.2399
rs2068888	A	G	-0.021791	0.44966	0.003167	5.973e-12	47.3433
rs2093210	T	C	-0.023891	0.38927	0.0032312	1.4337e-13	54.669
rs2152318	T	C	0.025139	0.24442	0.0036702	7.4285e-12	46.9155
rs2208030	C	T	-0.021178	0.49512	0.0031556	1.9375e-11	45.0408
rs2227315	A	G	-0.025954	0.38957	0.0032327	9.9294e-16	64.4581
rs2302352	G	A	0.025624	0.13034	0.0046783	4.3277e-08	29.9998
rs2317749	G	A	-0.018685	0.37527	0.0032585	9.8173e-09	32.8814
rs2416964	T	C	-0.021197	0.36564	0.0032789	1.0172e-10	41.7919
rs2607748	C	T	0.018064	0.43603	0.00318	1.3445e-08	32.2681
rs2715439	T	C	-0.02069	0.45518	0.003168	6.5512e-11	42.6531
rs2737205	C	T	-0.019537	0.43778	0.0031907	9.2082e-10	37.4924
rs273956	G	A	-0.018651	0.41623	0.0031991	5.5499e-09	33.9898
rs28393820	C	T	-0.01839	0.35967	0.0033079	2.711e-08	30.9071
rs2853940	C	T	0.023571	0.36325	0.0032782	6.4896e-13	51.6994
rs293435	T	C	-0.019671	0.28689	0.0034896	1.7328e-08	31.7762
rs299376	C	T	-0.027159	0.12004	0.0048942	2.8746e-08	30.7939
rs34315422	T	C	0.021551	0.42322	0.0031989	1.6208e-11	45.3872
rs34495733	A	G	-0.040221	0.14081	0.004556	1.0731e-18	77.936
rs34976285	T	C	-0.018183	0.37122	0.0032713	2.7287e-08	30.8952
rs35668185	C	T	-0.054155	0.20555	0.0038988	7.6429e-44	192.937
rs3741675	A	G	0.017693	0.48893	0.0031638	2.2457e-08	31.2741
rs3772102	G	T	0.021587	0.45005	0.0031685	9.593e-12	46.417
rs3804174	T	C	0.021353	0.31312	0.0034355	5.1289e-10	38.6312
rs3842763	T	G	-0.09214	0.23789	0.0037491	3.6665e-133	604.008
rs3858325	T	C	0.026011	0.47131	0.0031631	1.9936e-16	67.622
rs4147614	G	A	-0.022262	0.35749	0.0033128	1.821e-11	45.1583
rs4234797	A	G	0.041269	0.38402	0.0032409	3.9714e-37	162.15
rs456179	T	C	0.046673	0.11934	0.0048719	9.8154e-22	91.7772
rs4581504	C	A	0.021664	0.21815	0.0038362	1.6336e-08	31.8915
rs469773	T	C	0.060773	0.19871	0.0039577	3.5109e-53	235.796
rs4709995	T	C	0.034283	0.37978	0.0032531	5.8233e-26	111.061
rs4899654	C	A	0.017304	0.4695	0.0031669	4.6601e-08	29.8555
rs4940926	C	T	0.02028	0.26604	0.0035784	1.4529e-08	32.1187
rs4942553	G	A	0.01953	0.26552	0.0035591	4.0832e-08	30.1109
rs4970836	A	G	-0.027399	0.22695	0.003768	3.5715e-13	52.8747
rs4988483	A	C	-0.12948	0.057243	0.0069447	1.6542e-77	347.615
rs500526	T	G	-0.022956	0.38444	0.0032453	1.5162e-12	50.036
rs520829	G	T	-0.032886	0.47464	0.0031616	2.4792e-25	108.195
rs55681913	C	T	0.059435	0.10726	0.0051603	1.1019e-30	132.658
rs55979408	C	T	0.071089	0.17813	0.004131	2.5862e-66	296.138
rs572169	T	C	0.055424	0.31741	0.0033893	4.6029e-60	267.409
rs5742915	C	T	0.019806	0.46261	0.0031609	3.711e-10	39.262
rs5755950	T	C	0.032089	0.092984	0.0054327	3.4983e-09	34.8884
rs605709	T	C	0.028828	0.3775	0.0032559	8.5103e-19	78.3947
rs6058104	A	G	0.028024	0.17792	0.0041312	1.1772e-11	46.0159
rs60701	T	C	0.020065	0.25646	0.0036212	3.0113e-08	30.7025
rs620715	T	G	-0.020864	0.43935	0.0031789	5.2778e-11	43.0766
rs62229260	A	G	0.032795	0.39576	0.0032261	2.8628e-24	103.338
rs623837	A	G	0.020685	0.36587	0.0032752	2.6957e-10	39.8874
rs646295	C	A	0.020721	0.42879	0.0031884	8.1138e-11	42.2353
rs6519133	C	T	-0.030596	0.39412	0.0032315	2.8866e-21	89.6439
rs6564889	C	T	0.022597	0.40715	0.0032253	2.4577e-12	49.0864
rs6601924	C	T	-0.068229	0.15542	0.0043561	2.9421e-55	245.325
rs67044703	T	C	-0.022067	0.41798	0.0032232	7.6034e-12	46.8718
rs6754136	C	T	-0.020795	0.24343	0.0036873	1.7077e-08	31.8054
rs687339	T	C	0.040962	0.22788	0.0037663	1.5279e-27	118.286
rs6942072	G	A	-0.031121	0.29045	0.0034715	3.1389e-19	80.3661
rs72787359	C	A	-0.03539	0.074713	0.0060817	5.9244e-09	33.8619
rs730551	T	C	-0.017674	0.48074	0.0031709	2.4952e-08	31.0674
rs7314285	G	T	0.069038	0.067801	0.0062653	3.1529e-28	121.421
rs739320	C	T	0.026566	0.39686	0.0032969	7.8081e-16	64.9293
rs7479361	A	G	-0.038303	0.31718	0.0033909	1.4033e-29	127.596
rs7517340	C	T	0.029597	0.18266	0.0041055	5.6561e-13	51.9713
rs7628689	G	A	0.02754	0.158	0.0043176	1.7921e-10	40.6858
rs7639292	T	C	-0.02567	0.17063	0.0042111	1.0903e-09	37.1587
rs76484331	A	C	0.043009	0.057572	0.0067651	2.0549e-10	40.4176
rs7689003	G	A	-0.030603	0.33814	0.0033373	4.7759e-20	84.0887
rs7789908	G	T	0.022682	0.20999	0.0038732	4.7465e-09	34.2944
rs7830798	G	A	0.026819	0.19852	0.0039534	1.1734e-11	46.0197
rs78498449	G	A	0.03407	0.07633	0.0059424	9.8643e-09	32.8716
rs78509281	T	C	0.0491	0.05119	0.0072802	1.5415e-11	45.4859
rs79212157	T	C	0.032865	0.1849	0.0040741	7.2521e-16	65.0735
rs79818866	A	G	-0.037752	0.070675	0.0061704	9.4755e-10	37.4329
rs80254170	G	A	0.046153	0.076127	0.0059419	8.0549e-15	60.3322
rs8034564	A	G	0.02563	0.41666	0.0032158	1.5946e-15	63.5213
rs8099963	A	G	-0.035096	0.31292	0.0034026	6.1669e-25	106.388
rs8104766	G	A	-0.019847	0.27362	0.0036293	4.5442e-08	29.905
rs8105174	T	C	-0.043637	0.18782	0.0040404	3.4927e-27	116.644
rs8126001	T	C	0.025428	0.48951	0.0031659	9.652e-16	64.5104
rs856540	G	A	0.10742	0.37555	0.0032557	1e-200	1088.63
rs903908	C	T	0.018415	0.48958	0.0031695	6.2548e-09	33.7569
rs9398171	T	C	0.047172	0.28774	0.0034847	9.8977e-42	183.247
rs9583151	C	T	0.017816	0.49352	0.0031626	1.7693e-08	31.7345
rs9611567	G	A	-0.034779	0.2437	0.0036827	3.6242e-21	89.187
rs9738365	A	C	0.046104	0.2669	0.0035749	4.8734e-38	166.322
rs9879333	A	G	-0.021302	0.24637	0.0036688	6.399e-09	33.7126

## Sheet: Table S6-IGFM
exposure	outcome	id.exposure	id.outcome	samplesize	SNP	b	se	p
exposure	Gut microbiota abundance (order Actinomycetales id.420) || id:ebi-a-GCST90017090	IGF-1-male	ebi-a-GCST90017090	14306	rs10156602	-0.139299	0.0471949	0.00316167
exposure	Gut microbiota abundance (order Actinomycetales id.420) || id:ebi-a-GCST90017090	IGF-1-male	ebi-a-GCST90017090	14306	rs1037169	-0.138293	0.0471472	0.00335472
exposure	Gut microbiota abundance (order Actinomycetales id.420) || id:ebi-a-GCST90017090	IGF-1-male	ebi-a-GCST90017090	14306	rs10507482	-0.139721	0.0473375	0.00316146
exposure	Gut microbiota abundance (order Actinomycetales id.420) || id:ebi-a-GCST90017090	IGF-1-male	ebi-a-GCST90017090	14306	rs1055582	-0.14927	0.0472542	0.00158385
exposure	Gut microbiota abundance (order Actinomycetales id.420) || id:ebi-a-GCST90017090	IGF-1-male	ebi-a-GCST90017090	14306	rs10821719	-0.142706	0.0471376	0.0024664
exposure	Gut microbiota abundance (order Actinomycetales id.420) || id:ebi-a-GCST90017090	IGF-1-male	ebi-a-GCST90017090	14306	rs10869022	-0.142403	0.047205	0.00255547
exposure	Gut microbiota abundance (order Actinomycetales id.420) || id:ebi-a-GCST90017090	IGF-1-male	ebi-a-GCST90017090	14306	rs1112847	-0.142496	0.0471452	0.00250711
exposure	Gut microbiota abundance (order Actinomycetales id.420) || id:ebi-a-GCST90017090	IGF-1-male	ebi-a-GCST90017090	14306	rs112293610	-0.141549	0.0471798	0.00269806
exposure	Gut microbiota abundance (order Actinomycetales id.420) || id:ebi-a-GCST90017090	IGF-1-male	ebi-a-GCST90017090	14306	rs11242236	-0.135418	0.0472475	0.00415503
exposure	Gut microbiota abundance (order Actinomycetales id.420) || id:ebi-a-GCST90017090	IGF-1-male	ebi-a-GCST90017090	14306	rs1127313	-0.135825	0.0471601	0.0039758
exposure	Gut microbiota abundance (order Actinomycetales id.420) || id:ebi-a-GCST90017090	IGF-1-male	ebi-a-GCST90017090	14306	rs1150973	-0.138824	0.0472078	0.00327461
exposure	Gut microbiota abundance (order Actinomycetales id.420) || id:ebi-a-GCST90017090	IGF-1-male	ebi-a-GCST90017090	14306	rs11620783	-0.138665	0.047203	0.00330721
exposure	Gut microbiota abundance (order Actinomycetales id.420) || id:ebi-a-GCST90017090	IGF-1-male	ebi-a-GCST90017090	14306	rs11644716	-0.148226	0.0475739	0.00183507
exposure	Gut microbiota abundance (order Actinomycetales id.420) || id:ebi-a-GCST90017090	IGF-1-male	ebi-a-GCST90017090	14306	rs117104648	-0.142054	0.0471598	0.00259371
exposure	Gut microbiota abundance (order Actinomycetales id.420) || id:ebi-a-GCST90017090	IGF-1-male	ebi-a-GCST90017090	14306	rs12035012	-0.140849	0.0471491	0.00281438
exposure	Gut microbiota abundance (order Actinomycetales id.420) || id:ebi-a-GCST90017090	IGF-1-male	ebi-a-GCST90017090	14306	rs1204706	-0.144366	0.0471587	0.00220399
exposure	Gut microbiota abundance (order Actinomycetales id.420) || id:ebi-a-GCST90017090	IGF-1-male	ebi-a-GCST90017090	14306	rs12048930	-0.142506	0.0472371	0.00255444
exposure	Gut microbiota abundance (order Actinomycetales id.420) || id:ebi-a-GCST90017090	IGF-1-male	ebi-a-GCST90017090	14306	rs12332115	-0.145766	0.0472395	0.00203081
exposure	Gut microbiota abundance (order Actinomycetales id.420) || id:ebi-a-GCST90017090	IGF-1-male	ebi-a-GCST90017090	14306	rs12454712	-0.144586	0.0471588	0.00216992
exposure	Gut microbiota abundance (order Actinomycetales id.420) || id:ebi-a-GCST90017090	IGF-1-male	ebi-a-GCST90017090	14306	rs1260326	-0.138358	0.0475939	0.00364844
exposure	Gut microbiota abundance (order Actinomycetales id.420) || id:ebi-a-GCST90017090	IGF-1-male	ebi-a-GCST90017090	14306	rs12699415	-0.1477	0.0471492	0.00173265
exposure	Gut microbiota abundance (order Actinomycetales id.420) || id:ebi-a-GCST90017090	IGF-1-male	ebi-a-GCST90017090	14306	rs12719815	-0.141867	0.0471311	0.00261199
exposure	Gut microbiota abundance (order Actinomycetales id.420) || id:ebi-a-GCST90017090	IGF-1-male	ebi-a-GCST90017090	14306	rs12749024	-0.14677	0.0475226	0.0020122
exposure	Gut microbiota abundance (order Actinomycetales id.420) || id:ebi-a-GCST90017090	IGF-1-male	ebi-a-GCST90017090	14306	rs12780653	-0.1396	0.0471319	0.00305742
exposure	Gut microbiota abundance (order Actinomycetales id.420) || id:ebi-a-GCST90017090	IGF-1-male	ebi-a-GCST90017090	14306	rs12935465	-0.142693	0.0471363	0.00246796
exposure	Gut microbiota abundance (order Actinomycetales id.420) || id:ebi-a-GCST90017090	IGF-1-male	ebi-a-GCST90017090	14306	rs12975366	-0.1417	0.0471475	0.00265185
exposure	Gut microbiota abundance (order Actinomycetales id.420) || id:ebi-a-GCST90017090	IGF-1-male	ebi-a-GCST90017090	14306	rs13073970	-0.13968	0.0471495	0.0030515
exposure	Gut microbiota abundance (order Actinomycetales id.420) || id:ebi-a-GCST90017090	IGF-1-male	ebi-a-GCST90017090	14306	rs13088318	-0.140538	0.0473382	0.00298957
exposure	Gut microbiota abundance (order Actinomycetales id.420) || id:ebi-a-GCST90017090	IGF-1-male	ebi-a-GCST90017090	14306	rs13282738	-0.152013	0.0471732	0.00127102
exposure	Gut microbiota abundance (order Actinomycetales id.420) || id:ebi-a-GCST90017090	IGF-1-male	ebi-a-GCST90017090	14306	rs13379043	-0.142704	0.0472258	0.00251324
exposure	Gut microbiota abundance (order Actinomycetales id.420) || id:ebi-a-GCST90017090	IGF-1-male	ebi-a-GCST90017090	14306	rs1465529	-0.142597	0.0471335	0.00248312
exposure	Gut microbiota abundance (order Actinomycetales id.420) || id:ebi-a-GCST90017090	IGF-1-male	ebi-a-GCST90017090	14306	rs1495741	-0.139854	0.0472128	0.00305451
exposure	Gut microbiota abundance (order Actinomycetales id.420) || id:ebi-a-GCST90017090	IGF-1-male	ebi-a-GCST90017090	14306	rs17265513	-0.14585	0.0472046	0.00200333
exposure	Gut microbiota abundance (order Actinomycetales id.420) || id:ebi-a-GCST90017090	IGF-1-male	ebi-a-GCST90017090	14306	rs17274750	-0.142335	0.04717	0.00254869
exposure	Gut microbiota abundance (order Actinomycetales id.420) || id:ebi-a-GCST90017090	IGF-1-male	ebi-a-GCST90017090	14306	rs17597619	-0.145638	0.0474205	0.00213205
exposure	Gut microbiota abundance (order Actinomycetales id.420) || id:ebi-a-GCST90017090	IGF-1-male	ebi-a-GCST90017090	14306	rs1832007	-0.135895	0.0471946	0.00398351
exposure	Gut microbiota abundance (order Actinomycetales id.420) || id:ebi-a-GCST90017090	IGF-1-male	ebi-a-GCST90017090	14306	rs1880318	-0.145325	0.0473757	0.00215853
exposure	Gut microbiota abundance (order Actinomycetales id.420) || id:ebi-a-GCST90017090	IGF-1-male	ebi-a-GCST90017090	14306	rs2005172	-0.145724	0.0472989	0.00206366
exposure	Gut microbiota abundance (order Actinomycetales id.420) || id:ebi-a-GCST90017090	IGF-1-male	ebi-a-GCST90017090	14306	rs2268879	-0.137185	0.047133	0.00360741
exposure	Gut microbiota abundance (order Actinomycetales id.420) || id:ebi-a-GCST90017090	IGF-1-male	ebi-a-GCST90017090	14306	rs2271997	-0.137127	0.0471704	0.00364859
exposure	Gut microbiota abundance (order Actinomycetales id.420) || id:ebi-a-GCST90017090	IGF-1-male	ebi-a-GCST90017090	14306	rs2293889	-0.139789	0.0472164	0.00307033
exposure	Gut microbiota abundance (order Actinomycetales id.420) || id:ebi-a-GCST90017090	IGF-1-male	ebi-a-GCST90017090	14306	rs2358184	-0.142185	0.0472167	0.00260109
exposure	Gut microbiota abundance (order Actinomycetales id.420) || id:ebi-a-GCST90017090	IGF-1-male	ebi-a-GCST90017090	14306	rs2511177	-0.145109	0.0471631	0.00209271
exposure	Gut microbiota abundance (order Actinomycetales id.420) || id:ebi-a-GCST90017090	IGF-1-male	ebi-a-GCST90017090	14306	rs258769	-0.141104	0.0471462	0.00276342
exposure	Gut microbiota abundance (order Actinomycetales id.420) || id:ebi-a-GCST90017090	IGF-1-male	ebi-a-GCST90017090	14306	rs2856321	-0.141741	0.0471393	0.00263969
exposure	Gut microbiota abundance (order Actinomycetales id.420) || id:ebi-a-GCST90017090	IGF-1-male	ebi-a-GCST90017090	14306	rs295263	-0.142094	0.047191	0.00260362
exposure	Gut microbiota abundance (order Actinomycetales id.420) || id:ebi-a-GCST90017090	IGF-1-male	ebi-a-GCST90017090	14306	rs2974433	-0.145426	0.0474067	0.00215772
exposure	Gut microbiota abundance (order Actinomycetales id.420) || id:ebi-a-GCST90017090	IGF-1-male	ebi-a-GCST90017090	14306	rs298439	-0.141716	0.0471472	0.00264855
exposure	Gut microbiota abundance (order Actinomycetales id.420) || id:ebi-a-GCST90017090	IGF-1-male	ebi-a-GCST90017090	14306	rs3136512	-0.140147	0.0471525	0.0029566
exposure	Gut microbiota abundance (order Actinomycetales id.420) || id:ebi-a-GCST90017090	IGF-1-male	ebi-a-GCST90017090	14306	rs315262	-0.142471	0.0471835	0.00253185
exposure	Gut microbiota abundance (order Actinomycetales id.420) || id:ebi-a-GCST90017090	IGF-1-male	ebi-a-GCST90017090	14306	rs33428	-0.143244	0.0471361	0.00237405
exposure	Gut microbiota abundance (order Actinomycetales id.420) || id:ebi-a-GCST90017090	IGF-1-male	ebi-a-GCST90017090	14306	rs34707604	-0.14073	0.0474712	0.00303148
exposure	Gut microbiota abundance (order Actinomycetales id.420) || id:ebi-a-GCST90017090	IGF-1-male	ebi-a-GCST90017090	14306	rs35797419	-0.141691	0.0473479	0.00276663
exposure	Gut microbiota abundance (order Actinomycetales id.420) || id:ebi-a-GCST90017090	IGF-1-male	ebi-a-GCST90017090	14306	rs36086195	-0.146006	0.047171	0.0019665
exposure	Gut microbiota abundance (order Actinomycetales id.420) || id:ebi-a-GCST90017090	IGF-1-male	ebi-a-GCST90017090	14306	rs3734187	-0.141554	0.04727	0.00274821
exposure	Gut microbiota abundance (order Actinomycetales id.420) || id:ebi-a-GCST90017090	IGF-1-male	ebi-a-GCST90017090	14306	rs3842763	-0.142763	0.0479854	0.00292856
exposure	Gut microbiota abundance (order Actinomycetales id.420) || id:ebi-a-GCST90017090	IGF-1-male	ebi-a-GCST90017090	14306	rs395962	-0.143132	0.0473424	0.00250007
exposure	Gut microbiota abundance (order Actinomycetales id.420) || id:ebi-a-GCST90017090	IGF-1-male	ebi-a-GCST90017090	14306	rs4075482	-0.147428	0.0471535	0.00176866
exposure	Gut microbiota abundance (order Actinomycetales id.420) || id:ebi-a-GCST90017090	IGF-1-male	ebi-a-GCST90017090	14306	rs4418728	-0.146391	0.0472018	0.00192624
exposure	Gut microbiota abundance (order Actinomycetales id.420) || id:ebi-a-GCST90017090	IGF-1-male	ebi-a-GCST90017090	14306	rs4431000	-0.142988	0.0471649	0.00243218
exposure	Gut microbiota abundance (order Actinomycetales id.420) || id:ebi-a-GCST90017090	IGF-1-male	ebi-a-GCST90017090	14306	rs4689088	-0.142393	0.0472359	0.00257397
exposure	Gut microbiota abundance (order Actinomycetales id.420) || id:ebi-a-GCST90017090	IGF-1-male	ebi-a-GCST90017090	14306	rs469864	-0.143933	0.0479536	0.00268658
exposure	Gut microbiota abundance (order Actinomycetales id.420) || id:ebi-a-GCST90017090	IGF-1-male	ebi-a-GCST90017090	14306	rs4709989	-0.147804	0.047146	0.00171839
exposure	Gut microbiota abundance (order Actinomycetales id.420) || id:ebi-a-GCST90017090	IGF-1-male	ebi-a-GCST90017090	14306	rs4727799	-0.141616	0.0471615	0.00267519
exposure	Gut microbiota abundance (order Actinomycetales id.420) || id:ebi-a-GCST90017090	IGF-1-male	ebi-a-GCST90017090	14306	rs4738684	-0.142754	0.047254	0.00251942
exposure	Gut microbiota abundance (order Actinomycetales id.420) || id:ebi-a-GCST90017090	IGF-1-male	ebi-a-GCST90017090	14306	rs4823173	-0.142734	0.0471968	0.00249258
exposure	Gut microbiota abundance (order Actinomycetales id.420) || id:ebi-a-GCST90017090	IGF-1-male	ebi-a-GCST90017090	14306	rs4888163	-0.143218	0.0471659	0.00239363
exposure	Gut microbiota abundance (order Actinomycetales id.420) || id:ebi-a-GCST90017090	IGF-1-male	ebi-a-GCST90017090	14306	rs4946936	-0.140789	0.0475033	0.0030389
exposure	Gut microbiota abundance (order Actinomycetales id.420) || id:ebi-a-GCST90017090	IGF-1-male	ebi-a-GCST90017090	14306	rs4988501	-0.142662	0.0472115	0.00251298
exposure	Gut microbiota abundance (order Actinomycetales id.420) || id:ebi-a-GCST90017090	IGF-1-male	ebi-a-GCST90017090	14306	rs55681913	-0.135192	0.0473448	0.00429713
exposure	Gut microbiota abundance (order Actinomycetales id.420) || id:ebi-a-GCST90017090	IGF-1-male	ebi-a-GCST90017090	14306	rs55717031	-0.139943	0.04743	0.00317242
exposure	Gut microbiota abundance (order Actinomycetales id.420) || id:ebi-a-GCST90017090	IGF-1-male	ebi-a-GCST90017090	14306	rs56958645	-0.141344	0.0471722	0.00273243
exposure	Gut microbiota abundance (order Actinomycetales id.420) || id:ebi-a-GCST90017090	IGF-1-male	ebi-a-GCST90017090	14306	rs572169	-0.147523	0.0476258	0.00195132
exposure	Gut microbiota abundance (order Actinomycetales id.420) || id:ebi-a-GCST90017090	IGF-1-male	ebi-a-GCST90017090	14306	rs5742653	-0.143831	0.0479003	0.0026758
exposure	Gut microbiota abundance (order Actinomycetales id.420) || id:ebi-a-GCST90017090	IGF-1-male	ebi-a-GCST90017090	14306	rs5742915	-0.141352	0.0472432	0.00277154
exposure	Gut microbiota abundance (order Actinomycetales id.420) || id:ebi-a-GCST90017090	IGF-1-male	ebi-a-GCST90017090	14306	rs599839	-0.145648	0.0472113	0.00203537
exposure	Gut microbiota abundance (order Actinomycetales id.420) || id:ebi-a-GCST90017090	IGF-1-male	ebi-a-GCST90017090	14306	rs60808650	-0.144816	0.0473105	0.00220624
exposure	Gut microbiota abundance (order Actinomycetales id.420) || id:ebi-a-GCST90017090	IGF-1-male	ebi-a-GCST90017090	14306	rs613334	-0.141491	0.0471535	0.00269408
exposure	Gut microbiota abundance (order Actinomycetales id.420) || id:ebi-a-GCST90017090	IGF-1-male	ebi-a-GCST90017090	14306	rs61957204	-0.143058	0.0471309	0.00240273
exposure	Gut microbiota abundance (order Actinomycetales id.420) || id:ebi-a-GCST90017090	IGF-1-male	ebi-a-GCST90017090	14306	rs62011346	-0.143634	0.0471399	0.00231154
exposure	Gut microbiota abundance (order Actinomycetales id.420) || id:ebi-a-GCST90017090	IGF-1-male	ebi-a-GCST90017090	14306	rs6503533	-0.149953	0.0471703	0.00147794
exposure	Gut microbiota abundance (order Actinomycetales id.420) || id:ebi-a-GCST90017090	IGF-1-male	ebi-a-GCST90017090	14306	rs6510177	-0.146165	0.0471887	0.00195189
exposure	Gut microbiota abundance (order Actinomycetales id.420) || id:ebi-a-GCST90017090	IGF-1-male	ebi-a-GCST90017090	14306	rs6519133	-0.139153	0.0471866	0.00318818
exposure	Gut microbiota abundance (order Actinomycetales id.420) || id:ebi-a-GCST90017090	IGF-1-male	ebi-a-GCST90017090	14306	rs6551280	-0.146751	0.0471285	0.00184657
exposure	Gut microbiota abundance (order Actinomycetales id.420) || id:ebi-a-GCST90017090	IGF-1-male	ebi-a-GCST90017090	14306	rs6561323	-0.140825	0.0471521	0.00282086
exposure	Gut microbiota abundance (order Actinomycetales id.420) || id:ebi-a-GCST90017090	IGF-1-male	ebi-a-GCST90017090	14306	rs6573307	-0.141806	0.0471777	0.00264901
exposure	Gut microbiota abundance (order Actinomycetales id.420) || id:ebi-a-GCST90017090	IGF-1-male	ebi-a-GCST90017090	14306	rs6602909	-0.138825	0.0471376	0.00322858
exposure	Gut microbiota abundance (order Actinomycetales id.420) || id:ebi-a-GCST90017090	IGF-1-male	ebi-a-GCST90017090	14306	rs6603976	-0.142452	0.0472325	0.00256155
exposure	Gut microbiota abundance (order Actinomycetales id.420) || id:ebi-a-GCST90017090	IGF-1-male	ebi-a-GCST90017090	14306	rs668871	-0.136624	0.0473135	0.00388152
exposure	Gut microbiota abundance (order Actinomycetales id.420) || id:ebi-a-GCST90017090	IGF-1-male	ebi-a-GCST90017090	14306	rs6706968	-0.146774	0.0472385	0.00188945
exposure	Gut microbiota abundance (order Actinomycetales id.420) || id:ebi-a-GCST90017090	IGF-1-male	ebi-a-GCST90017090	14306	rs6975330	-0.138299	0.0472069	0.00339353
exposure	Gut microbiota abundance (order Actinomycetales id.420) || id:ebi-a-GCST90017090	IGF-1-male	ebi-a-GCST90017090	14306	rs7139232	-0.142375	0.0471515	0.00253182
exposure	Gut microbiota abundance (order Actinomycetales id.420) || id:ebi-a-GCST90017090	IGF-1-male	ebi-a-GCST90017090	14306	rs71432868	-0.142862	0.0470844	0.00241203
exposure	Gut microbiota abundance (order Actinomycetales id.420) || id:ebi-a-GCST90017090	IGF-1-male	ebi-a-GCST90017090	14306	rs7228277	-0.138673	0.0471438	0.00326635
exposure	Gut microbiota abundance (order Actinomycetales id.420) || id:ebi-a-GCST90017090	IGF-1-male	ebi-a-GCST90017090	14306	rs7280982	-0.145177	0.0474493	0.0022161
exposure	Gut microbiota abundance (order Actinomycetales id.420) || id:ebi-a-GCST90017090	IGF-1-male	ebi-a-GCST90017090	14306	rs72833287	-0.145826	0.0471316	0.00197469
exposure	Gut microbiota abundance (order Actinomycetales id.420) || id:ebi-a-GCST90017090	IGF-1-male	ebi-a-GCST90017090	14306	rs73125628	-0.144811	0.0473772	0.00223899
exposure	Gut microbiota abundance (order Actinomycetales id.420) || id:ebi-a-GCST90017090	IGF-1-male	ebi-a-GCST90017090	14306	rs73238159	-0.140513	0.0471729	0.00289496
exposure	Gut microbiota abundance (order Actinomycetales id.420) || id:ebi-a-GCST90017090	IGF-1-male	ebi-a-GCST90017090	14306	rs7381453	-0.138531	0.047465	0.00351616
exposure	Gut microbiota abundance (order Actinomycetales id.420) || id:ebi-a-GCST90017090	IGF-1-male	ebi-a-GCST90017090	14306	rs7612543	-0.139085	0.0471535	0.00318159
exposure	Gut microbiota abundance (order Actinomycetales id.420) || id:ebi-a-GCST90017090	IGF-1-male	ebi-a-GCST90017090	14306	rs7719168	-0.149463	0.0471358	0.0015197
exposure	Gut microbiota abundance (order Actinomycetales id.420) || id:ebi-a-GCST90017090	IGF-1-male	ebi-a-GCST90017090	14306	rs78509281	-0.140799	0.0471388	0.00281814
exposure	Gut microbiota abundance (order Actinomycetales id.420) || id:ebi-a-GCST90017090	IGF-1-male	ebi-a-GCST90017090	14306	rs79903143	-0.142061	0.0471087	0.00256477
exposure	Gut microbiota abundance (order Actinomycetales id.420) || id:ebi-a-GCST90017090	IGF-1-male	ebi-a-GCST90017090	14306	rs80028338	-0.146044	0.04723	0.0019869
exposure	Gut microbiota abundance (order Actinomycetales id.420) || id:ebi-a-GCST90017090	IGF-1-male	ebi-a-GCST90017090	14306	rs8059803	-0.137962	0.047321	0.0035517
exposure	Gut microbiota abundance (order Actinomycetales id.420) || id:ebi-a-GCST90017090	IGF-1-male	ebi-a-GCST90017090	14306	rs8062941	-0.14346	0.0471696	0.00235504
exposure	Gut microbiota abundance (order Actinomycetales id.420) || id:ebi-a-GCST90017090	IGF-1-male	ebi-a-GCST90017090	14306	rs8070773	-0.144721	0.0471365	0.00213872
exposure	Gut microbiota abundance (order Actinomycetales id.420) || id:ebi-a-GCST90017090	IGF-1-male	ebi-a-GCST90017090	14306	rs8075153	-0.143966	0.0471598	0.00226767
exposure	Gut microbiota abundance (order Actinomycetales id.420) || id:ebi-a-GCST90017090	IGF-1-male	ebi-a-GCST90017090	14306	rs8105174	-0.144953	0.0473532	0.00220525
exposure	Gut microbiota abundance (order Actinomycetales id.420) || id:ebi-a-GCST90017090	IGF-1-male	ebi-a-GCST90017090	14306	rs823094	-0.142632	0.0471334	0.00247698
exposure	Gut microbiota abundance (order Actinomycetales id.420) || id:ebi-a-GCST90017090	IGF-1-male	ebi-a-GCST90017090	14306	rs858519	-0.1467	0.0471678	0.00186981
exposure	Gut microbiota abundance (order Actinomycetales id.420) || id:ebi-a-GCST90017090	IGF-1-male	ebi-a-GCST90017090	14306	rs876375	-0.137564	0.0472136	0.00357235
exposure	Gut microbiota abundance (order Actinomycetales id.420) || id:ebi-a-GCST90017090	IGF-1-male	ebi-a-GCST90017090	14306	rs878371	-0.146455	0.0471887	0.00191174
exposure	Gut microbiota abundance (order Actinomycetales id.420) || id:ebi-a-GCST90017090	IGF-1-male	ebi-a-GCST90017090	14306	rs895893	-0.14003	0.0472219	0.00302323
exposure	Gut microbiota abundance (order Actinomycetales id.420) || id:ebi-a-GCST90017090	IGF-1-male	ebi-a-GCST90017090	14306	rs925813	-0.136808	0.0471761	0.00373225
exposure	Gut microbiota abundance (order Actinomycetales id.420) || id:ebi-a-GCST90017090	IGF-1-male	ebi-a-GCST90017090	14306	rs9329231	-0.144389	0.0471418	0.00219231
exposure	Gut microbiota abundance (order Actinomycetales id.420) || id:ebi-a-GCST90017090	IGF-1-male	ebi-a-GCST90017090	14306	rs9379822	-0.137322	0.0473607	0.0037376
exposure	Gut microbiota abundance (order Actinomycetales id.420) || id:ebi-a-GCST90017090	IGF-1-male	ebi-a-GCST90017090	14306	rs9398805	-0.159028	0.0481967	0.000968344
exposure	Gut microbiota abundance (order Actinomycetales id.420) || id:ebi-a-GCST90017090	IGF-1-male	ebi-a-GCST90017090	14306	rs9470825	-0.144156	0.0471852	0.00224972
exposure	Gut microbiota abundance (order Actinomycetales id.420) || id:ebi-a-GCST90017090	IGF-1-male	ebi-a-GCST90017090	14306	rs9630085	-0.142997	0.0471316	0.00241331
exposure	Gut microbiota abundance (order Actinomycetales id.420) || id:ebi-a-GCST90017090	IGF-1-male	ebi-a-GCST90017090	14306	rs9738365	-0.146488	0.0477619	0.00216181
exposure	Gut microbiota abundance (order Actinomycetales id.420) || id:ebi-a-GCST90017090	IGF-1-male	ebi-a-GCST90017090	14306	rs9787076	-0.143515	0.0471662	0.00234421
exposure	Gut microbiota abundance (order Actinomycetales id.420) || id:ebi-a-GCST90017090	IGF-1-male	ebi-a-GCST90017090	14306	All	-0.142652	0.0470579	0.00243411
exposure	Gut microbiota abundance (family Acidaminococcaceae id.2166) || id:ebi-a-GCST90016924	IGF-1-male	ebi-a-GCST90016924	14306	rs10156602	0.075414	0.0373421	0.0434311
exposure	Gut microbiota abundance (family Acidaminococcaceae id.2166) || id:ebi-a-GCST90016924	IGF-1-male	ebi-a-GCST90016924	14306	rs1037169	0.0756152	0.0373058	0.0426727
exposure	Gut microbiota abundance (family Acidaminococcaceae id.2166) || id:ebi-a-GCST90016924	IGF-1-male	ebi-a-GCST90016924	14306	rs10507482	0.067053	0.0374577	0.0734382
exposure	Gut microbiota abundance (family Acidaminococcaceae id.2166) || id:ebi-a-GCST90016924	IGF-1-male	ebi-a-GCST90016924	14306	rs1055582	0.0712854	0.0373907	0.0565852
exposure	Gut microbiota abundance (family Acidaminococcaceae id.2166) || id:ebi-a-GCST90016924	IGF-1-male	ebi-a-GCST90016924	14306	rs10821719	0.0729041	0.0372969	0.0506194
exposure	Gut microbiota abundance (family Acidaminococcaceae id.2166) || id:ebi-a-GCST90016924	IGF-1-male	ebi-a-GCST90016924	14306	rs10869022	0.0681669	0.0373581	0.068048
exposure	Gut microbiota abundance (family Acidaminococcaceae id.2166) || id:ebi-a-GCST90016924	IGF-1-male	ebi-a-GCST90016924	14306	rs1112847	0.073997	0.0373038	0.0472971
exposure	Gut microbiota abundance (family Acidaminococcaceae id.2166) || id:ebi-a-GCST90016924	IGF-1-male	ebi-a-GCST90016924	14306	rs112293610	0.0782489	0.0373318	0.0360789
exposure	Gut microbiota abundance (family Acidaminococcaceae id.2166) || id:ebi-a-GCST90016924	IGF-1-male	ebi-a-GCST90016924	14306	rs11242236	0.075152	0.0373848	0.0444068
exposure	Gut microbiota abundance (family Acidaminococcaceae id.2166) || id:ebi-a-GCST90016924	IGF-1-male	ebi-a-GCST90016924	14306	rs1127313	0.0727304	0.0373157	0.0512888
exposure	Gut microbiota abundance (family Acidaminococcaceae id.2166) || id:ebi-a-GCST90016924	IGF-1-male	ebi-a-GCST90016924	14306	rs1150973	0.0802363	0.0373544	0.0317156
exposure	Gut microbiota abundance (family Acidaminococcaceae id.2166) || id:ebi-a-GCST90016924	IGF-1-male	ebi-a-GCST90016924	14306	rs11620783	0.0721388	0.037343	0.0533851
exposure	Gut microbiota abundance (family Acidaminococcaceae id.2166) || id:ebi-a-GCST90016924	IGF-1-male	ebi-a-GCST90016924	14306	rs11644716	0.0766884	0.0376117	0.041455
exposure	Gut microbiota abundance (family Acidaminococcaceae id.2166) || id:ebi-a-GCST90016924	IGF-1-male	ebi-a-GCST90016924	14306	rs117104648	0.0724092	0.0373058	0.0522627
exposure	Gut microbiota abundance (family Acidaminococcaceae id.2166) || id:ebi-a-GCST90016924	IGF-1-male	ebi-a-GCST90016924	14306	rs12035012	0.0770213	0.0373062	0.0389638
exposure	Gut microbiota abundance (family Acidaminococcaceae id.2166) || id:ebi-a-GCST90016924	IGF-1-male	ebi-a-GCST90016924	14306	rs1204706	0.0756067	0.0373137	0.0427396
exposure	Gut microbiota abundance (family Acidaminococcaceae id.2166) || id:ebi-a-GCST90016924	IGF-1-male	ebi-a-GCST90016924	14306	rs12048930	0.0736613	0.0373781	0.0487573
exposure	Gut microbiota abundance (family Acidaminococcaceae id.2166) || id:ebi-a-GCST90016924	IGF-1-male	ebi-a-GCST90016924	14306	rs12332115	0.0782718	0.0373683	0.0362061
exposure	Gut microbiota abundance (family Acidaminococcaceae id.2166) || id:ebi-a-GCST90016924	IGF-1-male	ebi-a-GCST90016924	14306	rs12454712	0.0732429	0.0373149	0.0496659
exposure	Gut microbiota abundance (family Acidaminococcaceae id.2166) || id:ebi-a-GCST90016924	IGF-1-male	ebi-a-GCST90016924	14306	rs1260326	0.0836942	0.037665	0.0262786
exposure	Gut microbiota abundance (family Acidaminococcaceae id.2166) || id:ebi-a-GCST90016924	IGF-1-male	ebi-a-GCST90016924	14306	rs12699415	0.0727925	0.0373068	0.0510348
exposure	Gut microbiota abundance (family Acidaminococcaceae id.2166) || id:ebi-a-GCST90016924	IGF-1-male	ebi-a-GCST90016924	14306	rs12719815	0.0709066	0.0372924	0.0572537
exposure	Gut microbiota abundance (family Acidaminococcaceae id.2166) || id:ebi-a-GCST90016924	IGF-1-male	ebi-a-GCST90016924	14306	rs12749024	0.0762249	0.0375679	0.0424593
exposure	Gut microbiota abundance (family Acidaminococcaceae id.2166) || id:ebi-a-GCST90016924	IGF-1-male	ebi-a-GCST90016924	14306	rs12780653	0.0726062	0.0372908	0.0515314
exposure	Gut microbiota abundance (family Acidaminococcaceae id.2166) || id:ebi-a-GCST90016924	IGF-1-male	ebi-a-GCST90016924	14306	rs12935465	0.0728463	0.0372959	0.0507958
exposure	Gut microbiota abundance (family Acidaminococcaceae id.2166) || id:ebi-a-GCST90016924	IGF-1-male	ebi-a-GCST90016924	14306	rs12975366	0.0701736	0.0373022	0.0599419
exposure	Gut microbiota abundance (family Acidaminococcaceae id.2166) || id:ebi-a-GCST90016924	IGF-1-male	ebi-a-GCST90016924	14306	rs13073970	0.0704964	0.0373061	0.0588017
exposure	Gut microbiota abundance (family Acidaminococcaceae id.2166) || id:ebi-a-GCST90016924	IGF-1-male	ebi-a-GCST90016924	14306	rs13088318	0.0708584	0.0374503	0.0584822
exposure	Gut microbiota abundance (family Acidaminococcaceae id.2166) || id:ebi-a-GCST90016924	IGF-1-male	ebi-a-GCST90016924	14306	rs13282738	0.0777226	0.0373264	0.0373207
exposure	Gut microbiota abundance (family Acidaminococcaceae id.2166) || id:ebi-a-GCST90016924	IGF-1-male	ebi-a-GCST90016924	14306	rs13379043	0.0710408	0.0373697	0.0572987
exposure	Gut microbiota abundance (family Acidaminococcaceae id.2166) || id:ebi-a-GCST90016924	IGF-1-male	ebi-a-GCST90016924	14306	rs1465529	0.0724104	0.0372931	0.0521786
exposure	Gut microbiota abundance (family Acidaminococcaceae id.2166) || id:ebi-a-GCST90016924	IGF-1-male	ebi-a-GCST90016924	14306	rs1495741	0.0733656	0.037361	0.0495655
exposure	Gut microbiota abundance (family Acidaminococcaceae id.2166) || id:ebi-a-GCST90016924	IGF-1-male	ebi-a-GCST90016924	14306	rs17265513	0.0759501	0.037345	0.0419773
exposure	Gut microbiota abundance (family Acidaminococcaceae id.2166) || id:ebi-a-GCST90016924	IGF-1-male	ebi-a-GCST90016924	14306	rs17274750	0.0745164	0.0373159	0.0458349
exposure	Gut microbiota abundance (family Acidaminococcaceae id.2166) || id:ebi-a-GCST90016924	IGF-1-male	ebi-a-GCST90016924	14306	rs17597619	0.0678517	0.0375209	0.0705493
exposure	Gut microbiota abundance (family Acidaminococcaceae id.2166) || id:ebi-a-GCST90016924	IGF-1-male	ebi-a-GCST90016924	14306	rs1832007	0.0736142	0.037342	0.0486835
exposure	Gut microbiota abundance (family Acidaminococcaceae id.2166) || id:ebi-a-GCST90016924	IGF-1-male	ebi-a-GCST90016924	14306	rs1880318	0.0795971	0.0374781	0.0336847
exposure	Gut microbiota abundance (family Acidaminococcaceae id.2166) || id:ebi-a-GCST90016924	IGF-1-male	ebi-a-GCST90016924	14306	rs2005172	0.0722785	0.0374225	0.0534313
exposure	Gut microbiota abundance (family Acidaminococcaceae id.2166) || id:ebi-a-GCST90016924	IGF-1-male	ebi-a-GCST90016924	14306	rs2268879	0.0793221	0.0372913	0.0334122
exposure	Gut microbiota abundance (family Acidaminococcaceae id.2166) || id:ebi-a-GCST90016924	IGF-1-male	ebi-a-GCST90016924	14306	rs2271997	0.0737526	0.0373233	0.0481495
exposure	Gut microbiota abundance (family Acidaminococcaceae id.2166) || id:ebi-a-GCST90016924	IGF-1-male	ebi-a-GCST90016924	14306	rs2293889	0.0706594	0.0373592	0.0585776
exposure	Gut microbiota abundance (family Acidaminococcaceae id.2166) || id:ebi-a-GCST90016924	IGF-1-male	ebi-a-GCST90016924	14306	rs2358184	0.0764193	0.0373602	0.040808
exposure	Gut microbiota abundance (family Acidaminococcaceae id.2166) || id:ebi-a-GCST90016924	IGF-1-male	ebi-a-GCST90016924	14306	rs2511177	0.074757	0.0373241	0.0451867
exposure	Gut microbiota abundance (family Acidaminococcaceae id.2166) || id:ebi-a-GCST90016924	IGF-1-male	ebi-a-GCST90016924	14306	rs258769	0.0765339	0.037305	0.0402114
exposure	Gut microbiota abundance (family Acidaminococcaceae id.2166) || id:ebi-a-GCST90016924	IGF-1-male	ebi-a-GCST90016924	14306	rs2856321	0.075592	0.0372987	0.0426966
exposure	Gut microbiota abundance (family Acidaminococcaceae id.2166) || id:ebi-a-GCST90016924	IGF-1-male	ebi-a-GCST90016924	14306	rs295263	0.0758624	0.0373387	0.0421801
exposure	Gut microbiota abundance (family Acidaminococcaceae id.2166) || id:ebi-a-GCST90016924	IGF-1-male	ebi-a-GCST90016924	14306	rs2974433	0.0772643	0.0375195	0.0394645
exposure	Gut microbiota abundance (family Acidaminococcaceae id.2166) || id:ebi-a-GCST90016924	IGF-1-male	ebi-a-GCST90016924	14306	rs298439	0.075004	0.0373039	0.0443654
exposure	Gut microbiota abundance (family Acidaminococcaceae id.2166) || id:ebi-a-GCST90016924	IGF-1-male	ebi-a-GCST90016924	14306	rs3136512	0.0722124	0.0373095	0.0529295
exposure	Gut microbiota abundance (family Acidaminococcaceae id.2166) || id:ebi-a-GCST90016924	IGF-1-male	ebi-a-GCST90016924	14306	rs315262	0.0713706	0.0373369	0.0559364
exposure	Gut microbiota abundance (family Acidaminococcaceae id.2166) || id:ebi-a-GCST90016924	IGF-1-male	ebi-a-GCST90016924	14306	rs33428	0.0740446	0.0372967	0.0471128
exposure	Gut microbiota abundance (family Acidaminococcaceae id.2166) || id:ebi-a-GCST90016924	IGF-1-male	ebi-a-GCST90016924	14306	rs34707604	0.0789255	0.0375546	0.0355866
exposure	Gut microbiota abundance (family Acidaminococcaceae id.2166) || id:ebi-a-GCST90016924	IGF-1-male	ebi-a-GCST90016924	14306	rs35797419	0.0679901	0.0374585	0.0695124
exposure	Gut microbiota abundance (family Acidaminococcaceae id.2166) || id:ebi-a-GCST90016924	IGF-1-male	ebi-a-GCST90016924	14306	rs36086195	0.0755101	0.0373237	0.0430611
exposure	Gut microbiota abundance (family Acidaminococcaceae id.2166) || id:ebi-a-GCST90016924	IGF-1-male	ebi-a-GCST90016924	14306	rs3734187	0.0775715	0.0374038	0.0380893
exposure	Gut microbiota abundance (family Acidaminococcaceae id.2166) || id:ebi-a-GCST90016924	IGF-1-male	ebi-a-GCST90016924	14306	rs3842763	0.0724318	0.0380048	0.0566683
exposure	Gut microbiota abundance (family Acidaminococcaceae id.2166) || id:ebi-a-GCST90016924	IGF-1-male	ebi-a-GCST90016924	14306	rs395962	0.0755594	0.0374584	0.0436793
exposure	Gut microbiota abundance (family Acidaminococcaceae id.2166) || id:ebi-a-GCST90016924	IGF-1-male	ebi-a-GCST90016924	14306	rs4075482	0.0696313	0.0373074	0.0619827
exposure	Gut microbiota abundance (family Acidaminococcaceae id.2166) || id:ebi-a-GCST90016924	IGF-1-male	ebi-a-GCST90016924	14306	rs4418728	0.0719466	0.037349	0.0540625
exposure	Gut microbiota abundance (family Acidaminococcaceae id.2166) || id:ebi-a-GCST90016924	IGF-1-male	ebi-a-GCST90016924	14306	rs4431000	0.0754678	0.037317	0.0431408
exposure	Gut microbiota abundance (family Acidaminococcaceae id.2166) || id:ebi-a-GCST90016924	IGF-1-male	ebi-a-GCST90016924	14306	rs4689088	0.0737713	0.0373751	0.0484033
exposure	Gut microbiota abundance (family Acidaminococcaceae id.2166) || id:ebi-a-GCST90016924	IGF-1-male	ebi-a-GCST90016924	14306	rs469864	0.0751553	0.0379268	0.0475255
exposure	Gut microbiota abundance (family Acidaminococcaceae id.2166) || id:ebi-a-GCST90016924	IGF-1-male	ebi-a-GCST90016924	14306	rs4709989	0.07448	0.0373063	0.0458854
exposure	Gut microbiota abundance (family Acidaminococcaceae id.2166) || id:ebi-a-GCST90016924	IGF-1-male	ebi-a-GCST90016924	14306	rs4727799	0.0758164	0.0373139	0.0421684
exposure	Gut microbiota abundance (family Acidaminococcaceae id.2166) || id:ebi-a-GCST90016924	IGF-1-male	ebi-a-GCST90016924	14306	rs4738684	0.0718207	0.0373859	0.0547236
exposure	Gut microbiota abundance (family Acidaminococcaceae id.2166) || id:ebi-a-GCST90016924	IGF-1-male	ebi-a-GCST90016924	14306	rs4823173	0.0714636	0.0373514	0.0557122
exposure	Gut microbiota abundance (family Acidaminococcaceae id.2166) || id:ebi-a-GCST90016924	IGF-1-male	ebi-a-GCST90016924	14306	rs4888163	0.0783449	0.0373185	0.0357851
exposure	Gut microbiota abundance (family Acidaminococcaceae id.2166) || id:ebi-a-GCST90016924	IGF-1-male	ebi-a-GCST90016924	14306	rs4946936	0.0804459	0.0375937	0.0323644
exposure	Gut microbiota abundance (family Acidaminococcaceae id.2166) || id:ebi-a-GCST90016924	IGF-1-male	ebi-a-GCST90016924	14306	rs4988501	0.0752855	0.0373511	0.0438399
exposure	Gut microbiota abundance (family Acidaminococcaceae id.2166) || id:ebi-a-GCST90016924	IGF-1-male	ebi-a-GCST90016924	14306	rs55681913	0.0751603	0.0374314	0.0446489
exposure	Gut microbiota abundance (family Acidaminococcaceae id.2166) || id:ebi-a-GCST90016924	IGF-1-male	ebi-a-GCST90016924	14306	rs55717031	0.0734024	0.0375173	0.0504071
exposure	Gut microbiota abundance (family Acidaminococcaceae id.2166) || id:ebi-a-GCST90016924	IGF-1-male	ebi-a-GCST90016924	14306	rs56958645	0.0759352	0.0373289	0.0419292
exposure	Gut microbiota abundance (family Acidaminococcaceae id.2166) || id:ebi-a-GCST90016924	IGF-1-male	ebi-a-GCST90016924	14306	rs572169	0.0745855	0.0376865	0.0478041
exposure	Gut microbiota abundance (family Acidaminococcaceae id.2166) || id:ebi-a-GCST90016924	IGF-1-male	ebi-a-GCST90016924	14306	rs5742653	0.0704348	0.0379202	0.0632473
exposure	Gut microbiota abundance (family Acidaminococcaceae id.2166) || id:ebi-a-GCST90016924	IGF-1-male	ebi-a-GCST90016924	14306	rs5742915	0.0731808	0.0373794	0.0502555
exposure	Gut microbiota abundance (family Acidaminococcaceae id.2166) || id:ebi-a-GCST90016924	IGF-1-male	ebi-a-GCST90016924	14306	rs59360013	0.07445	0.0372949	0.0459065
exposure	Gut microbiota abundance (family Acidaminococcaceae id.2166) || id:ebi-a-GCST90016924	IGF-1-male	ebi-a-GCST90016924	14306	rs599839	0.0776452	0.0373539	0.0376506
exposure	Gut microbiota abundance (family Acidaminococcaceae id.2166) || id:ebi-a-GCST90016924	IGF-1-male	ebi-a-GCST90016924	14306	rs60808650	0.075007	0.037434	0.0451009
exposure	Gut microbiota abundance (family Acidaminococcaceae id.2166) || id:ebi-a-GCST90016924	IGF-1-male	ebi-a-GCST90016924	14306	rs613334	0.0737407	0.0373094	0.0481018
exposure	Gut microbiota abundance (family Acidaminococcaceae id.2166) || id:ebi-a-GCST90016924	IGF-1-male	ebi-a-GCST90016924	14306	rs61957204	0.0738978	0.0372839	0.047476
exposure	Gut microbiota abundance (family Acidaminococcaceae id.2166) || id:ebi-a-GCST90016924	IGF-1-male	ebi-a-GCST90016924	14306	rs62011346	0.0744628	0.0372968	0.0458799
exposure	Gut microbiota abundance (family Acidaminococcaceae id.2166) || id:ebi-a-GCST90016924	IGF-1-male	ebi-a-GCST90016924	14306	rs6503533	0.0776238	0.0373237	0.0375488
exposure	Gut microbiota abundance (family Acidaminococcaceae id.2166) || id:ebi-a-GCST90016924	IGF-1-male	ebi-a-GCST90016924	14306	rs6510177	0.0770379	0.0373279	0.0390352
exposure	Gut microbiota abundance (family Acidaminococcaceae id.2166) || id:ebi-a-GCST90016924	IGF-1-male	ebi-a-GCST90016924	14306	rs6519133	0.0771807	0.0373342	0.0387065
exposure	Gut microbiota abundance (family Acidaminococcaceae id.2166) || id:ebi-a-GCST90016924	IGF-1-male	ebi-a-GCST90016924	14306	rs6551280	0.0748444	0.0372884	0.0447307
exposure	Gut microbiota abundance (family Acidaminococcaceae id.2166) || id:ebi-a-GCST90016924	IGF-1-male	ebi-a-GCST90016924	14306	rs6561323	0.0756612	0.0373052	0.0425433
exposure	Gut microbiota abundance (family Acidaminococcaceae id.2166) || id:ebi-a-GCST90016924	IGF-1-male	ebi-a-GCST90016924	14306	rs6573307	0.074977	0.0373296	0.0445886
exposure	Gut microbiota abundance (family Acidaminococcaceae id.2166) || id:ebi-a-GCST90016924	IGF-1-male	ebi-a-GCST90016924	14306	rs6602909	0.0696797	0.0372984	0.0617387
exposure	Gut microbiota abundance (family Acidaminococcaceae id.2166) || id:ebi-a-GCST90016924	IGF-1-male	ebi-a-GCST90016924	14306	rs6603976	0.0687864	0.0373706	0.0656716
exposure	Gut microbiota abundance (family Acidaminococcaceae id.2166) || id:ebi-a-GCST90016924	IGF-1-male	ebi-a-GCST90016924	14306	rs668871	0.0691387	0.0374387	0.0647882
exposure	Gut microbiota abundance (family Acidaminococcaceae id.2166) || id:ebi-a-GCST90016924	IGF-1-male	ebi-a-GCST90016924	14306	rs6706968	0.0749321	0.0373741	0.0449717
exposure	Gut microbiota abundance (family Acidaminococcaceae id.2166) || id:ebi-a-GCST90016924	IGF-1-male	ebi-a-GCST90016924	14306	rs6975330	0.0713777	0.0373532	0.0560193
exposure	Gut microbiota abundance (family Acidaminococcaceae id.2166) || id:ebi-a-GCST90016924	IGF-1-male	ebi-a-GCST90016924	14306	rs7139232	0.0742796	0.0373073	0.0464788
exposure	Gut microbiota abundance (family Acidaminococcaceae id.2166) || id:ebi-a-GCST90016924	IGF-1-male	ebi-a-GCST90016924	14306	rs71432868	0.074838	0.0372496	0.0445272
exposure	Gut microbiota abundance (family Acidaminococcaceae id.2166) || id:ebi-a-GCST90016924	IGF-1-male	ebi-a-GCST90016924	14306	rs7228277	0.0723556	0.0373013	0.0524085
exposure	Gut microbiota abundance (family Acidaminococcaceae id.2166) || id:ebi-a-GCST90016924	IGF-1-male	ebi-a-GCST90016924	14306	rs7280982	0.0720774	0.0375562	0.0549607
exposure	Gut microbiota abundance (family Acidaminococcaceae id.2166) || id:ebi-a-GCST90016924	IGF-1-male	ebi-a-GCST90016924	14306	rs72833287	0.0731248	0.0372855	0.0498543
exposure	Gut microbiota abundance (family Acidaminococcaceae id.2166) || id:ebi-a-GCST90016924	IGF-1-male	ebi-a-GCST90016924	14306	rs73125628	0.0705531	0.0374784	0.0597682
exposure	Gut microbiota abundance (family Acidaminococcaceae id.2166) || id:ebi-a-GCST90016924	IGF-1-male	ebi-a-GCST90016924	14306	rs73238159	0.0771901	0.0373222	0.0386206
exposure	Gut microbiota abundance (family Acidaminococcaceae id.2166) || id:ebi-a-GCST90016924	IGF-1-male	ebi-a-GCST90016924	14306	rs7381453	0.0701336	0.0375593	0.0618633
exposure	Gut microbiota abundance (family Acidaminococcaceae id.2166) || id:ebi-a-GCST90016924	IGF-1-male	ebi-a-GCST90016924	14306	rs7612543	0.0718185	0.0373097	0.0542386
exposure	Gut microbiota abundance (family Acidaminococcaceae id.2166) || id:ebi-a-GCST90016924	IGF-1-male	ebi-a-GCST90016924	14306	rs7719168	0.0712877	0.037293	0.0559334
exposure	Gut microbiota abundance (family Acidaminococcaceae id.2166) || id:ebi-a-GCST90016924	IGF-1-male	ebi-a-GCST90016924	14306	rs78509281	0.0750687	0.0372977	0.0441473
exposure	Gut microbiota abundance (family Acidaminococcaceae id.2166) || id:ebi-a-GCST90016924	IGF-1-male	ebi-a-GCST90016924	14306	rs79903143	0.0757876	0.0372697	0.042003
exposure	Gut microbiota abundance (family Acidaminococcaceae id.2166) || id:ebi-a-GCST90016924	IGF-1-male	ebi-a-GCST90016924	14306	rs80028338	0.0772256	0.0373661	0.0387594
exposure	Gut microbiota abundance (family Acidaminococcaceae id.2166) || id:ebi-a-GCST90016924	IGF-1-male	ebi-a-GCST90016924	14306	rs8059803	0.0745649	0.0374393	0.0464127
exposure	Gut microbiota abundance (family Acidaminococcaceae id.2166) || id:ebi-a-GCST90016924	IGF-1-male	ebi-a-GCST90016924	14306	rs8062941	0.0743314	0.0373219	0.0464117
exposure	Gut microbiota abundance (family Acidaminococcaceae id.2166) || id:ebi-a-GCST90016924	IGF-1-male	ebi-a-GCST90016924	14306	rs8070773	0.0789269	0.0372972	0.0343308
exposure	Gut microbiota abundance (family Acidaminococcaceae id.2166) || id:ebi-a-GCST90016924	IGF-1-male	ebi-a-GCST90016924	14306	rs8075153	0.0732007	0.0373138	0.0497906
exposure	Gut microbiota abundance (family Acidaminococcaceae id.2166) || id:ebi-a-GCST90016924	IGF-1-male	ebi-a-GCST90016924	14306	rs8105174	0.073465	0.0374668	0.049902
exposure	Gut microbiota abundance (family Acidaminococcaceae id.2166) || id:ebi-a-GCST90016924	IGF-1-male	ebi-a-GCST90016924	14306	rs823094	0.0758661	0.0372931	0.0419193
exposure	Gut microbiota abundance (family Acidaminococcaceae id.2166) || id:ebi-a-GCST90016924	IGF-1-male	ebi-a-GCST90016924	14306	rs858519	0.0749338	0.0373219	0.0446679
exposure	Gut microbiota abundance (family Acidaminococcaceae id.2166) || id:ebi-a-GCST90016924	IGF-1-male	ebi-a-GCST90016924	14306	rs876375	0.0743841	0.0373568	0.0464614
exposure	Gut microbiota abundance (family Acidaminococcaceae id.2166) || id:ebi-a-GCST90016924	IGF-1-male	ebi-a-GCST90016924	14306	rs878371	0.0702	0.0373392	0.0601
exposure	Gut microbiota abundance (family Acidaminococcaceae id.2166) || id:ebi-a-GCST90016924	IGF-1-male	ebi-a-GCST90016924	14306	rs895893	0.077238	0.0373647	0.038721
exposure	Gut microbiota abundance (family Acidaminococcaceae id.2166) || id:ebi-a-GCST90016924	IGF-1-male	ebi-a-GCST90016924	14306	rs925813	0.0715548	0.0373367	0.0553046
exposure	Gut microbiota abundance (family Acidaminococcaceae id.2166) || id:ebi-a-GCST90016924	IGF-1-male	ebi-a-GCST90016924	14306	rs9329231	0.0744214	0.0373019	0.0460311
exposure	Gut microbiota abundance (family Acidaminococcaceae id.2166) || id:ebi-a-GCST90016924	IGF-1-male	ebi-a-GCST90016924	14306	rs9379822	0.0775676	0.0374737	0.03846
exposure	Gut microbiota abundance (family Acidaminococcaceae id.2166) || id:ebi-a-GCST90016924	IGF-1-male	ebi-a-GCST90016924	14306	rs9398805	0.0732317	0.0381383	0.0548377
exposure	Gut microbiota abundance (family Acidaminococcaceae id.2166) || id:ebi-a-GCST90016924	IGF-1-male	ebi-a-GCST90016924	14306	rs9470825	0.0806455	0.037338	0.0307822
exposure	Gut microbiota abundance (family Acidaminococcaceae id.2166) || id:ebi-a-GCST90016924	IGF-1-male	ebi-a-GCST90016924	14306	rs9630085	0.0731578	0.0372922	0.0497918
exposure	Gut microbiota abundance (family Acidaminococcaceae id.2166) || id:ebi-a-GCST90016924	IGF-1-male	ebi-a-GCST90016924	14306	rs9738365	0.071398	0.0377865	0.0588233
exposure	Gut microbiota abundance (family Acidaminococcaceae id.2166) || id:ebi-a-GCST90016924	IGF-1-male	ebi-a-GCST90016924	14306	rs9787076	0.0713558	0.037319	0.0558695
exposure	Gut microbiota abundance (family Acidaminococcaceae id.2166) || id:ebi-a-GCST90016924	IGF-1-male	ebi-a-GCST90016924	14306	All	0.0741675	0.0372337	0.0463771
exposure	Gut microbiota abundance (family Actinomycetaceae id.421) || id:ebi-a-GCST90016925	IGF-1-male	ebi-a-GCST90016925	14306	rs10156602	-0.138463	0.047198	0.00334992
exposure	Gut microbiota abundance (family Actinomycetaceae id.421) || id:ebi-a-GCST90016925	IGF-1-male	ebi-a-GCST90016925	14306	rs1037169	-0.137558	0.0471503	0.00352913
exposure	Gut microbiota abundance (family Actinomycetaceae id.421) || id:ebi-a-GCST90016925	IGF-1-male	ebi-a-GCST90016925	14306	rs10507482	-0.138862	0.0473406	0.0033543
exposure	Gut microbiota abundance (family Actinomycetaceae id.421) || id:ebi-a-GCST90016925	IGF-1-male	ebi-a-GCST90016925	14306	rs1055582	-0.148483	0.0472573	0.00167793
exposure	Gut microbiota abundance (family Actinomycetaceae id.421) || id:ebi-a-GCST90016925	IGF-1-male	ebi-a-GCST90016925	14306	rs10821719	-0.141846	0.0471407	0.00262114
exposure	Gut microbiota abundance (family Actinomycetaceae id.421) || id:ebi-a-GCST90016925	IGF-1-male	ebi-a-GCST90016925	14306	rs10869022	-0.141668	0.0472082	0.00269156
exposure	Gut microbiota abundance (family Actinomycetaceae id.421) || id:ebi-a-GCST90016925	IGF-1-male	ebi-a-GCST90016925	14306	rs1112847	-0.141777	0.0471484	0.00263802
exposure	Gut microbiota abundance (family Actinomycetaceae id.421) || id:ebi-a-GCST90016925	IGF-1-male	ebi-a-GCST90016925	14306	rs112293610	-0.140741	0.047183	0.00285545
exposure	Gut microbiota abundance (family Actinomycetaceae id.421) || id:ebi-a-GCST90016925	IGF-1-male	ebi-a-GCST90016925	14306	rs11242236	-0.134681	0.0472506	0.00436711
exposure	Gut microbiota abundance (family Actinomycetaceae id.421) || id:ebi-a-GCST90016925	IGF-1-male	ebi-a-GCST90016925	14306	rs1127313	-0.135067	0.0471632	0.00418555
exposure	Gut microbiota abundance (family Actinomycetaceae id.421) || id:ebi-a-GCST90016925	IGF-1-male	ebi-a-GCST90016925	14306	rs1150973	-0.137918	0.0472109	0.00348568
exposure	Gut microbiota abundance (family Actinomycetaceae id.421) || id:ebi-a-GCST90016925	IGF-1-male	ebi-a-GCST90016925	14306	rs11620783	-0.137906	0.0472061	0.00348498
exposure	Gut microbiota abundance (family Actinomycetaceae id.421) || id:ebi-a-GCST90016925	IGF-1-male	ebi-a-GCST90016925	14306	rs11644716	-0.147423	0.0475771	0.00194428
exposure	Gut microbiota abundance (family Actinomycetaceae id.421) || id:ebi-a-GCST90016925	IGF-1-male	ebi-a-GCST90016925	14306	rs117104648	-0.141296	0.047163	0.00273624
exposure	Gut microbiota abundance (family Actinomycetaceae id.421) || id:ebi-a-GCST90016925	IGF-1-male	ebi-a-GCST90016925	14306	rs12035012	-0.139993	0.0471523	0.00298808
exposure	Gut microbiota abundance (family Actinomycetaceae id.421) || id:ebi-a-GCST90016925	IGF-1-male	ebi-a-GCST90016925	14306	rs1204706	-0.143599	0.0471619	0.0023282
exposure	Gut microbiota abundance (family Actinomycetaceae id.421) || id:ebi-a-GCST90016925	IGF-1-male	ebi-a-GCST90016925	14306	rs12048930	-0.141631	0.0472402	0.00271659
exposure	Gut microbiota abundance (family Actinomycetaceae id.421) || id:ebi-a-GCST90016925	IGF-1-male	ebi-a-GCST90016925	14306	rs12332115	-0.145041	0.0472426	0.00213962
exposure	Gut microbiota abundance (family Actinomycetaceae id.421) || id:ebi-a-GCST90016925	IGF-1-male	ebi-a-GCST90016925	14306	rs12454712	-0.143787	0.047162	0.00229765
exposure	Gut microbiota abundance (family Actinomycetaceae id.421) || id:ebi-a-GCST90016925	IGF-1-male	ebi-a-GCST90016925	14306	rs1260326	-0.137523	0.0475971	0.00386067
exposure	Gut microbiota abundance (family Actinomycetaceae id.421) || id:ebi-a-GCST90016925	IGF-1-male	ebi-a-GCST90016925	14306	rs12699415	-0.146864	0.0471524	0.00184153
exposure	Gut microbiota abundance (family Actinomycetaceae id.421) || id:ebi-a-GCST90016925	IGF-1-male	ebi-a-GCST90016925	14306	rs12719815	-0.141026	0.0471342	0.00277143
exposure	Gut microbiota abundance (family Actinomycetaceae id.421) || id:ebi-a-GCST90016925	IGF-1-male	ebi-a-GCST90016925	14306	rs12749024	-0.145937	0.0475258	0.00213569
exposure	Gut microbiota abundance (family Actinomycetaceae id.421) || id:ebi-a-GCST90016925	IGF-1-male	ebi-a-GCST90016925	14306	rs12780653	-0.138867	0.047135	0.00321746
exposure	Gut microbiota abundance (family Actinomycetaceae id.421) || id:ebi-a-GCST90016925	IGF-1-male	ebi-a-GCST90016925	14306	rs12935465	-0.141905	0.0471394	0.00260976
exposure	Gut microbiota abundance (family Actinomycetaceae id.421) || id:ebi-a-GCST90016925	IGF-1-male	ebi-a-GCST90016925	14306	rs12975366	-0.140903	0.0471506	0.00280485
exposure	Gut microbiota abundance (family Actinomycetaceae id.421) || id:ebi-a-GCST90016925	IGF-1-male	ebi-a-GCST90016925	14306	rs13073970	-0.13895	0.0471526	0.00321077
exposure	Gut microbiota abundance (family Actinomycetaceae id.421) || id:ebi-a-GCST90016925	IGF-1-male	ebi-a-GCST90016925	14306	rs13088318	-0.139806	0.0473413	0.00314556
exposure	Gut microbiota abundance (family Actinomycetaceae id.421) || id:ebi-a-GCST90016925	IGF-1-male	ebi-a-GCST90016925	14306	rs13282738	-0.15114	0.0471763	0.00135662
exposure	Gut microbiota abundance (family Actinomycetaceae id.421) || id:ebi-a-GCST90016925	IGF-1-male	ebi-a-GCST90016925	14306	rs13379043	-0.141842	0.0472289	0.00267081
exposure	Gut microbiota abundance (family Actinomycetaceae id.421) || id:ebi-a-GCST90016925	IGF-1-male	ebi-a-GCST90016925	14306	rs1465529	-0.141782	0.0471366	0.0026307
exposure	Gut microbiota abundance (family Actinomycetaceae id.421) || id:ebi-a-GCST90016925	IGF-1-male	ebi-a-GCST90016925	14306	rs1495741	-0.139211	0.0472159	0.00319429
exposure	Gut microbiota abundance (family Actinomycetaceae id.421) || id:ebi-a-GCST90016925	IGF-1-male	ebi-a-GCST90016925	14306	rs17265513	-0.14516	0.0472078	0.00210562
exposure	Gut microbiota abundance (family Actinomycetaceae id.421) || id:ebi-a-GCST90016925	IGF-1-male	ebi-a-GCST90016925	14306	rs17274750	-0.1416	0.0471731	0.00268468
exposure	Gut microbiota abundance (family Actinomycetaceae id.421) || id:ebi-a-GCST90016925	IGF-1-male	ebi-a-GCST90016925	14306	rs17597619	-0.144933	0.0474237	0.00224218
exposure	Gut microbiota abundance (family Actinomycetaceae id.421) || id:ebi-a-GCST90016925	IGF-1-male	ebi-a-GCST90016925	14306	rs1832007	-0.135087	0.0471978	0.0042079
exposure	Gut microbiota abundance (family Actinomycetaceae id.421) || id:ebi-a-GCST90016925	IGF-1-male	ebi-a-GCST90016925	14306	rs1880318	-0.144654	0.0473788	0.0022647
exposure	Gut microbiota abundance (family Actinomycetaceae id.421) || id:ebi-a-GCST90016925	IGF-1-male	ebi-a-GCST90016925	14306	rs2005172	-0.144988	0.047302	0.00217556
exposure	Gut microbiota abundance (family Actinomycetaceae id.421) || id:ebi-a-GCST90016925	IGF-1-male	ebi-a-GCST90016925	14306	rs2268879	-0.136349	0.0471361	0.0038199
exposure	Gut microbiota abundance (family Actinomycetaceae id.421) || id:ebi-a-GCST90016925	IGF-1-male	ebi-a-GCST90016925	14306	rs2271997	-0.136272	0.0471735	0.00386795
exposure	Gut microbiota abundance (family Actinomycetaceae id.421) || id:ebi-a-GCST90016925	IGF-1-male	ebi-a-GCST90016925	14306	rs2293889	-0.139052	0.0472196	0.00323178
exposure	Gut microbiota abundance (family Actinomycetaceae id.421) || id:ebi-a-GCST90016925	IGF-1-male	ebi-a-GCST90016925	14306	rs2358184	-0.14145	0.0472198	0.00273938
exposure	Gut microbiota abundance (family Actinomycetaceae id.421) || id:ebi-a-GCST90016925	IGF-1-male	ebi-a-GCST90016925	14306	rs2511177	-0.144312	0.0471662	0.002216
exposure	Gut microbiota abundance (family Actinomycetaceae id.421) || id:ebi-a-GCST90016925	IGF-1-male	ebi-a-GCST90016925	14306	rs258769	-0.140207	0.0471494	0.00294251
exposure	Gut microbiota abundance (family Actinomycetaceae id.421) || id:ebi-a-GCST90016925	IGF-1-male	ebi-a-GCST90016925	14306	rs2856321	-0.140847	0.0471424	0.00281097
exposure	Gut microbiota abundance (family Actinomycetaceae id.421) || id:ebi-a-GCST90016925	IGF-1-male	ebi-a-GCST90016925	14306	rs295263	-0.141363	0.0471942	0.00274124
exposure	Gut microbiota abundance (family Actinomycetaceae id.421) || id:ebi-a-GCST90016925	IGF-1-male	ebi-a-GCST90016925	14306	rs2974433	-0.144658	0.0474099	0.00227912
exposure	Gut microbiota abundance (family Actinomycetaceae id.421) || id:ebi-a-GCST90016925	IGF-1-male	ebi-a-GCST90016925	14306	rs298439	-0.140986	0.0471503	0.00278845
exposure	Gut microbiota abundance (family Actinomycetaceae id.421) || id:ebi-a-GCST90016925	IGF-1-male	ebi-a-GCST90016925	14306	rs3136512	-0.139304	0.0471557	0.00313552
exposure	Gut microbiota abundance (family Actinomycetaceae id.421) || id:ebi-a-GCST90016925	IGF-1-male	ebi-a-GCST90016925	14306	rs315262	-0.141718	0.0471866	0.0026702
exposure	Gut microbiota abundance (family Actinomycetaceae id.421) || id:ebi-a-GCST90016925	IGF-1-male	ebi-a-GCST90016925	14306	rs33428	-0.142418	0.0471392	0.0025175
exposure	Gut microbiota abundance (family Actinomycetaceae id.421) || id:ebi-a-GCST90016925	IGF-1-male	ebi-a-GCST90016925	14306	rs34707604	-0.140006	0.0474743	0.00318721
exposure	Gut microbiota abundance (family Actinomycetaceae id.421) || id:ebi-a-GCST90016925	IGF-1-male	ebi-a-GCST90016925	14306	rs35797419	-0.140854	0.047351	0.00293289
exposure	Gut microbiota abundance (family Actinomycetaceae id.421) || id:ebi-a-GCST90016925	IGF-1-male	ebi-a-GCST90016925	14306	rs36086195	-0.145253	0.0471741	0.00207634
exposure	Gut microbiota abundance (family Actinomycetaceae id.421) || id:ebi-a-GCST90016925	IGF-1-male	ebi-a-GCST90016925	14306	rs3734187	-0.140747	0.0472731	0.00290791
exposure	Gut microbiota abundance (family Actinomycetaceae id.421) || id:ebi-a-GCST90016925	IGF-1-male	ebi-a-GCST90016925	14306	rs3842763	-0.142057	0.0479886	0.00307403
exposure	Gut microbiota abundance (family Actinomycetaceae id.421) || id:ebi-a-GCST90016925	IGF-1-male	ebi-a-GCST90016925	14306	rs395962	-0.142279	0.0473455	0.0026548
exposure	Gut microbiota abundance (family Actinomycetaceae id.421) || id:ebi-a-GCST90016925	IGF-1-male	ebi-a-GCST90016925	14306	rs4075482	-0.146622	0.0471566	0.00187556
exposure	Gut microbiota abundance (family Actinomycetaceae id.421) || id:ebi-a-GCST90016925	IGF-1-male	ebi-a-GCST90016925	14306	rs4418728	-0.14572	0.047205	0.00202208
exposure	Gut microbiota abundance (family Actinomycetaceae id.421) || id:ebi-a-GCST90016925	IGF-1-male	ebi-a-GCST90016925	14306	rs4431000	-0.142254	0.0471681	0.00256216
exposure	Gut microbiota abundance (family Actinomycetaceae id.421) || id:ebi-a-GCST90016925	IGF-1-male	ebi-a-GCST90016925	14306	rs4689088	-0.141678	0.047239	0.00270707
exposure	Gut microbiota abundance (family Actinomycetaceae id.421) || id:ebi-a-GCST90016925	IGF-1-male	ebi-a-GCST90016925	14306	rs469864	-0.143251	0.0479568	0.00281663
exposure	Gut microbiota abundance (family Actinomycetaceae id.421) || id:ebi-a-GCST90016925	IGF-1-male	ebi-a-GCST90016925	14306	rs4709989	-0.147009	0.0471491	0.00182108
exposure	Gut microbiota abundance (family Actinomycetaceae id.421) || id:ebi-a-GCST90016925	IGF-1-male	ebi-a-GCST90016925	14306	rs4727799	-0.140901	0.0471646	0.00281329
exposure	Gut microbiota abundance (family Actinomycetaceae id.421) || id:ebi-a-GCST90016925	IGF-1-male	ebi-a-GCST90016925	14306	rs4738684	-0.142019	0.0472571	0.0026537
exposure	Gut microbiota abundance (family Actinomycetaceae id.421) || id:ebi-a-GCST90016925	IGF-1-male	ebi-a-GCST90016925	14306	rs4823173	-0.141984	0.0471999	0.00262851
exposure	Gut microbiota abundance (family Actinomycetaceae id.421) || id:ebi-a-GCST90016925	IGF-1-male	ebi-a-GCST90016925	14306	rs4888163	-0.142418	0.047169	0.00253353
exposure	Gut microbiota abundance (family Actinomycetaceae id.421) || id:ebi-a-GCST90016925	IGF-1-male	ebi-a-GCST90016925	14306	rs4946936	-0.14011	0.0475064	0.00318511
exposure	Gut microbiota abundance (family Actinomycetaceae id.421) || id:ebi-a-GCST90016925	IGF-1-male	ebi-a-GCST90016925	14306	rs4988501	-0.142003	0.0472146	0.00263318
exposure	Gut microbiota abundance (family Actinomycetaceae id.421) || id:ebi-a-GCST90016925	IGF-1-male	ebi-a-GCST90016925	14306	rs55681913	-0.134564	0.0473479	0.00448269
exposure	Gut microbiota abundance (family Actinomycetaceae id.421) || id:ebi-a-GCST90016925	IGF-1-male	ebi-a-GCST90016925	14306	rs55717031	-0.139244	0.0474331	0.00332916
exposure	Gut microbiota abundance (family Actinomycetaceae id.421) || id:ebi-a-GCST90016925	IGF-1-male	ebi-a-GCST90016925	14306	rs56958645	-0.140535	0.0471753	0.00289205
exposure	Gut microbiota abundance (family Actinomycetaceae id.421) || id:ebi-a-GCST90016925	IGF-1-male	ebi-a-GCST90016925	14306	rs572169	-0.146656	0.0476289	0.00207601
exposure	Gut microbiota abundance (family Actinomycetaceae id.421) || id:ebi-a-GCST90016925	IGF-1-male	ebi-a-GCST90016925	14306	rs5742653	-0.143353	0.0479035	0.00276677
exposure	Gut microbiota abundance (family Actinomycetaceae id.421) || id:ebi-a-GCST90016925	IGF-1-male	ebi-a-GCST90016925	14306	rs5742915	-0.140615	0.0472463	0.00291829
exposure	Gut microbiota abundance (family Actinomycetaceae id.421) || id:ebi-a-GCST90016925	IGF-1-male	ebi-a-GCST90016925	14306	rs599839	-0.144964	0.0472144	0.00213815
exposure	Gut microbiota abundance (family Actinomycetaceae id.421) || id:ebi-a-GCST90016925	IGF-1-male	ebi-a-GCST90016925	14306	rs60808650	-0.143973	0.0473137	0.00234267
exposure	Gut microbiota abundance (family Actinomycetaceae id.421) || id:ebi-a-GCST90016925	IGF-1-male	ebi-a-GCST90016925	14306	rs613334	-0.140714	0.0471567	0.00284527
exposure	Gut microbiota abundance (family Actinomycetaceae id.421) || id:ebi-a-GCST90016925	IGF-1-male	ebi-a-GCST90016925	14306	rs61957204	-0.142288	0.047134	0.00253785
exposure	Gut microbiota abundance (family Actinomycetaceae id.421) || id:ebi-a-GCST90016925	IGF-1-male	ebi-a-GCST90016925	14306	rs62011346	-0.142864	0.047143	0.0024419
exposure	Gut microbiota abundance (family Actinomycetaceae id.421) || id:ebi-a-GCST90016925	IGF-1-male	ebi-a-GCST90016925	14306	rs6503533	-0.149114	0.0471734	0.00157239
exposure	Gut microbiota abundance (family Actinomycetaceae id.421) || id:ebi-a-GCST90016925	IGF-1-male	ebi-a-GCST90016925	14306	rs6510177	-0.145333	0.0471918	0.0020726
exposure	Gut microbiota abundance (family Actinomycetaceae id.421) || id:ebi-a-GCST90016925	IGF-1-male	ebi-a-GCST90016925	14306	rs6519133	-0.138365	0.0471898	0.00336671
exposure	Gut microbiota abundance (family Actinomycetaceae id.421) || id:ebi-a-GCST90016925	IGF-1-male	ebi-a-GCST90016925	14306	rs6551280	-0.145962	0.0471316	0.00195552
exposure	Gut microbiota abundance (family Actinomycetaceae id.421) || id:ebi-a-GCST90016925	IGF-1-male	ebi-a-GCST90016925	14306	rs6561323	-0.140098	0.0471552	0.00296837
exposure	Gut microbiota abundance (family Actinomycetaceae id.421) || id:ebi-a-GCST90016925	IGF-1-male	ebi-a-GCST90016925	14306	rs6573307	-0.141086	0.0471808	0.0027868
exposure	Gut microbiota abundance (family Actinomycetaceae id.421) || id:ebi-a-GCST90016925	IGF-1-male	ebi-a-GCST90016925	14306	rs6602909	-0.138125	0.0471408	0.00338908
exposure	Gut microbiota abundance (family Actinomycetaceae id.421) || id:ebi-a-GCST90016925	IGF-1-male	ebi-a-GCST90016925	14306	rs6603976	-0.141717	0.0472357	0.00269798
exposure	Gut microbiota abundance (family Actinomycetaceae id.421) || id:ebi-a-GCST90016925	IGF-1-male	ebi-a-GCST90016925	14306	rs668871	-0.135687	0.0473166	0.00413539
exposure	Gut microbiota abundance (family Actinomycetaceae id.421) || id:ebi-a-GCST90016925	IGF-1-male	ebi-a-GCST90016925	14306	rs6706968	-0.145996	0.0472417	0.00199885
exposure	Gut microbiota abundance (family Actinomycetaceae id.421) || id:ebi-a-GCST90016925	IGF-1-male	ebi-a-GCST90016925	14306	rs6975330	-0.13757	0.0472101	0.00356835
exposure	Gut microbiota abundance (family Actinomycetaceae id.421) || id:ebi-a-GCST90016925	IGF-1-male	ebi-a-GCST90016925	14306	rs7139232	-0.141646	0.0471546	0.00266579
exposure	Gut microbiota abundance (family Actinomycetaceae id.421) || id:ebi-a-GCST90016925	IGF-1-male	ebi-a-GCST90016925	14306	rs71432868	-0.142125	0.0470876	0.00254192
exposure	Gut microbiota abundance (family Actinomycetaceae id.421) || id:ebi-a-GCST90016925	IGF-1-male	ebi-a-GCST90016925	14306	rs7228277	-0.137788	0.047147	0.00347213
exposure	Gut microbiota abundance (family Actinomycetaceae id.421) || id:ebi-a-GCST90016925	IGF-1-male	ebi-a-GCST90016925	14306	rs7280982	-0.144267	0.0474524	0.00236393
exposure	Gut microbiota abundance (family Actinomycetaceae id.421) || id:ebi-a-GCST90016925	IGF-1-male	ebi-a-GCST90016925	14306	rs72833287	-0.145109	0.0471347	0.00207981
exposure	Gut microbiota abundance (family Actinomycetaceae id.421) || id:ebi-a-GCST90016925	IGF-1-male	ebi-a-GCST90016925	14306	rs73125628	-0.143988	0.0473803	0.00237375
exposure	Gut microbiota abundance (family Actinomycetaceae id.421) || id:ebi-a-GCST90016925	IGF-1-male	ebi-a-GCST90016925	14306	rs73238159	-0.139791	0.047176	0.00304487
exposure	Gut microbiota abundance (family Actinomycetaceae id.421) || id:ebi-a-GCST90016925	IGF-1-male	ebi-a-GCST90016925	14306	rs7381453	-0.137618	0.0474681	0.00374154
exposure	Gut microbiota abundance (family Actinomycetaceae id.421) || id:ebi-a-GCST90016925	IGF-1-male	ebi-a-GCST90016925	14306	rs7612543	-0.138403	0.0471566	0.00333592
exposure	Gut microbiota abundance (family Actinomycetaceae id.421) || id:ebi-a-GCST90016925	IGF-1-male	ebi-a-GCST90016925	14306	rs7719168	-0.148678	0.0471389	0.00161025
exposure	Gut microbiota abundance (family Actinomycetaceae id.421) || id:ebi-a-GCST90016925	IGF-1-male	ebi-a-GCST90016925	14306	rs78509281	-0.139987	0.0471419	0.00298312
exposure	Gut microbiota abundance (family Actinomycetaceae id.421) || id:ebi-a-GCST90016925	IGF-1-male	ebi-a-GCST90016925	14306	rs79903143	-0.141305	0.0471119	0.00270561
exposure	Gut microbiota abundance (family Actinomycetaceae id.421) || id:ebi-a-GCST90016925	IGF-1-male	ebi-a-GCST90016925	14306	rs80028338	-0.145341	0.0472332	0.00209029
exposure	Gut microbiota abundance (family Actinomycetaceae id.421) || id:ebi-a-GCST90016925	IGF-1-male	ebi-a-GCST90016925	14306	rs8059803	-0.137116	0.0473242	0.00376303
exposure	Gut microbiota abundance (family Actinomycetaceae id.421) || id:ebi-a-GCST90016925	IGF-1-male	ebi-a-GCST90016925	14306	rs8062941	-0.142618	0.0471727	0.00250022
exposure	Gut microbiota abundance (family Actinomycetaceae id.421) || id:ebi-a-GCST90016925	IGF-1-male	ebi-a-GCST90016925	14306	rs8070773	-0.14393	0.0471396	0.00226357
exposure	Gut microbiota abundance (family Actinomycetaceae id.421) || id:ebi-a-GCST90016925	IGF-1-male	ebi-a-GCST90016925	14306	rs8075153	-0.143092	0.0471629	0.00241336
exposure	Gut microbiota abundance (family Actinomycetaceae id.421) || id:ebi-a-GCST90016925	IGF-1-male	ebi-a-GCST90016925	14306	rs8105174	-0.144237	0.0473563	0.00232072
exposure	Gut microbiota abundance (family Actinomycetaceae id.421) || id:ebi-a-GCST90016925	IGF-1-male	ebi-a-GCST90016925	14306	rs823094	-0.141841	0.0471366	0.00261972
exposure	Gut microbiota abundance (family Actinomycetaceae id.421) || id:ebi-a-GCST90016925	IGF-1-male	ebi-a-GCST90016925	14306	rs858519	-0.145878	0.0471709	0.00198449
exposure	Gut microbiota abundance (family Actinomycetaceae id.421) || id:ebi-a-GCST90016925	IGF-1-male	ebi-a-GCST90016925	14306	rs876375	-0.136663	0.0472167	0.00379903
exposure	Gut microbiota abundance (family Actinomycetaceae id.421) || id:ebi-a-GCST90016925	IGF-1-male	ebi-a-GCST90016925	14306	rs878371	-0.14573	0.0471918	0.00201481
exposure	Gut microbiota abundance (family Actinomycetaceae id.421) || id:ebi-a-GCST90016925	IGF-1-male	ebi-a-GCST90016925	14306	rs895893	-0.13931	0.0472251	0.00317849
exposure	Gut microbiota abundance (family Actinomycetaceae id.421) || id:ebi-a-GCST90016925	IGF-1-male	ebi-a-GCST90016925	14306	rs925813	-0.136046	0.0471792	0.00393144
exposure	Gut microbiota abundance (family Actinomycetaceae id.421) || id:ebi-a-GCST90016925	IGF-1-male	ebi-a-GCST90016925	14306	rs9329231	-0.14367	0.047145	0.00230825
exposure	Gut microbiota abundance (family Actinomycetaceae id.421) || id:ebi-a-GCST90016925	IGF-1-male	ebi-a-GCST90016925	14306	rs9379822	-0.136445	0.0473639	0.00396695
exposure	Gut microbiota abundance (family Actinomycetaceae id.421) || id:ebi-a-GCST90016925	IGF-1-male	ebi-a-GCST90016925	14306	rs9398805	-0.158188	0.0481999	0.00103102
exposure	Gut microbiota abundance (family Actinomycetaceae id.421) || id:ebi-a-GCST90016925	IGF-1-male	ebi-a-GCST90016925	14306	rs9470825	-0.143325	0.0471884	0.00238711
exposure	Gut microbiota abundance (family Actinomycetaceae id.421) || id:ebi-a-GCST90016925	IGF-1-male	ebi-a-GCST90016925	14306	rs9630085	-0.142294	0.0471347	0.00253719
exposure	Gut microbiota abundance (family Actinomycetaceae id.421) || id:ebi-a-GCST90016925	IGF-1-male	ebi-a-GCST90016925	14306	rs9738365	-0.145853	0.0477651	0.00226147
exposure	Gut microbiota abundance (family Actinomycetaceae id.421) || id:ebi-a-GCST90016925	IGF-1-male	ebi-a-GCST90016925	14306	rs9787076	-0.142686	0.0471693	0.00248646
exposure	Gut microbiota abundance (genus Actinomyces id.423) || id:ebi-a-GCST90016959	IGF-1-male	ebi-a-GCST90016959	14306	rs10156602	-0.125538	0.0479573	0.00885237
exposure	Gut microbiota abundance (genus Actinomyces id.423) || id:ebi-a-GCST90016959	IGF-1-male	ebi-a-GCST90016959	14306	rs1037169	-0.124522	0.0479087	0.00934525
exposure	Gut microbiota abundance (genus Actinomyces id.423) || id:ebi-a-GCST90016959	IGF-1-male	ebi-a-GCST90016959	14306	rs10507482	-0.127168	0.048102	0.00819995
exposure	Gut microbiota abundance (genus Actinomyces id.423) || id:ebi-a-GCST90016959	IGF-1-male	ebi-a-GCST90016959	14306	rs1055582	-0.136677	0.0480174	0.00442146
exposure	Gut microbiota abundance (genus Actinomyces id.423) || id:ebi-a-GCST90016959	IGF-1-male	ebi-a-GCST90016959	14306	rs10821719	-0.13041	0.047899	0.00647709
exposure	Gut microbiota abundance (genus Actinomyces id.423) || id:ebi-a-GCST90016959	IGF-1-male	ebi-a-GCST90016959	14306	rs10869022	-0.12931	0.0479674	0.00702196
exposure	Gut microbiota abundance (genus Actinomyces id.423) || id:ebi-a-GCST90016959	IGF-1-male	ebi-a-GCST90016959	14306	rs1112847	-0.128934	0.0479067	0.00711617
exposure	Gut microbiota abundance (genus Actinomyces id.423) || id:ebi-a-GCST90016959	IGF-1-male	ebi-a-GCST90016959	14306	rs112293610	-0.129952	0.0479419	0.00671604
exposure	Gut microbiota abundance (genus Actinomyces id.423) || id:ebi-a-GCST90016959	IGF-1-male	ebi-a-GCST90016959	14306	rs11242236	-0.122004	0.0480107	0.0110477
exposure	Gut microbiota abundance (genus Actinomyces id.423) || id:ebi-a-GCST90016959	IGF-1-male	ebi-a-GCST90016959	14306	rs1127313	-0.124053	0.0479218	0.00963529
exposure	Gut microbiota abundance (genus Actinomyces id.423) || id:ebi-a-GCST90016959	IGF-1-male	ebi-a-GCST90016959	14306	rs1150973	-0.125628	0.0479702	0.00882175
exposure	Gut microbiota abundance (genus Actinomyces id.423) || id:ebi-a-GCST90016959	IGF-1-male	ebi-a-GCST90016959	14306	rs11620783	-0.126154	0.0479653	0.00853591
exposure	Gut microbiota abundance (genus Actinomyces id.423) || id:ebi-a-GCST90016959	IGF-1-male	ebi-a-GCST90016959	14306	rs11644716	-0.137916	0.0483419	0.00433181
exposure	Gut microbiota abundance (genus Actinomyces id.423) || id:ebi-a-GCST90016959	IGF-1-male	ebi-a-GCST90016959	14306	rs117104648	-0.129603	0.0479218	0.00684138
exposure	Gut microbiota abundance (genus Actinomyces id.423) || id:ebi-a-GCST90016959	IGF-1-male	ebi-a-GCST90016959	14306	rs12035012	-0.129346	0.0479107	0.0069396
exposure	Gut microbiota abundance (genus Actinomyces id.423) || id:ebi-a-GCST90016959	IGF-1-male	ebi-a-GCST90016959	14306	rs1204706	-0.130412	0.0479205	0.00650004
exposure	Gut microbiota abundance (genus Actinomyces id.423) || id:ebi-a-GCST90016959	IGF-1-male	ebi-a-GCST90016959	14306	rs12048930	-0.130527	0.0480001	0.00654193
exposure	Gut microbiota abundance (genus Actinomyces id.423) || id:ebi-a-GCST90016959	IGF-1-male	ebi-a-GCST90016959	14306	rs12332115	-0.133899	0.0480026	0.00528034
exposure	Gut microbiota abundance (genus Actinomyces id.423) || id:ebi-a-GCST90016959	IGF-1-male	ebi-a-GCST90016959	14306	rs12454712	-0.131503	0.0479205	0.00606585
exposure	Gut microbiota abundance (genus Actinomyces id.423) || id:ebi-a-GCST90016959	IGF-1-male	ebi-a-GCST90016959	14306	rs1260326	-0.127568	0.0483627	0.00834618
exposure	Gut microbiota abundance (genus Actinomyces id.423) || id:ebi-a-GCST90016959	IGF-1-male	ebi-a-GCST90016959	14306	rs12699415	-0.132316	0.0479108	0.00574977
exposure	Gut microbiota abundance (genus Actinomyces id.423) || id:ebi-a-GCST90016959	IGF-1-male	ebi-a-GCST90016959	14306	rs12719815	-0.129859	0.0478924	0.00669853
exposure	Gut microbiota abundance (genus Actinomyces id.423) || id:ebi-a-GCST90016959	IGF-1-male	ebi-a-GCST90016959	14306	rs12749024	-0.134349	0.0482898	0.00540032
exposure	Gut microbiota abundance (genus Actinomyces id.423) || id:ebi-a-GCST90016959	IGF-1-male	ebi-a-GCST90016959	14306	rs12780653	-0.127136	0.0478931	0.0079405
exposure	Gut microbiota abundance (genus Actinomyces id.423) || id:ebi-a-GCST90016959	IGF-1-male	ebi-a-GCST90016959	14306	rs12935465	-0.127963	0.0478977	0.00754944
exposure	Gut microbiota abundance (genus Actinomyces id.423) || id:ebi-a-GCST90016959	IGF-1-male	ebi-a-GCST90016959	14306	rs12975366	-0.130492	0.047909	0.00645456
exposure	Gut microbiota abundance (genus Actinomyces id.423) || id:ebi-a-GCST90016959	IGF-1-male	ebi-a-GCST90016959	14306	rs13073970	-0.127601	0.047911	0.00773818
exposure	Gut microbiota abundance (genus Actinomyces id.423) || id:ebi-a-GCST90016959	IGF-1-male	ebi-a-GCST90016959	14306	rs13088318	-0.128825	0.0481028	0.00740363
exposure	Gut microbiota abundance (genus Actinomyces id.423) || id:ebi-a-GCST90016959	IGF-1-male	ebi-a-GCST90016959	14306	rs13282738	-0.138328	0.0479351	0.00390508
exposure	Gut microbiota abundance (genus Actinomyces id.423) || id:ebi-a-GCST90016959	IGF-1-male	ebi-a-GCST90016959	14306	rs13379043	-0.131772	0.0479886	0.00603448
exposure	Gut microbiota abundance (genus Actinomyces id.423) || id:ebi-a-GCST90016959	IGF-1-male	ebi-a-GCST90016959	14306	rs1465529	-0.129245	0.0478948	0.00696499
exposure	Gut microbiota abundance (genus Actinomyces id.423) || id:ebi-a-GCST90016959	IGF-1-male	ebi-a-GCST90016959	14306	rs1495741	-0.127626	0.0479754	0.00780851
exposure	Gut microbiota abundance (genus Actinomyces id.423) || id:ebi-a-GCST90016959	IGF-1-male	ebi-a-GCST90016959	14306	rs17265513	-0.133683	0.047967	0.00532002
exposure	Gut microbiota abundance (genus Actinomyces id.423) || id:ebi-a-GCST90016959	IGF-1-male	ebi-a-GCST90016959	14306	rs17274750	-0.129533	0.0479319	0.00688316
exposure	Gut microbiota abundance (genus Actinomyces id.423) || id:ebi-a-GCST90016959	IGF-1-male	ebi-a-GCST90016959	14306	rs17597619	-0.131855	0.0481868	0.0062129
exposure	Gut microbiota abundance (genus Actinomyces id.423) || id:ebi-a-GCST90016959	IGF-1-male	ebi-a-GCST90016959	14306	rs1832007	-0.122951	0.0479569	0.0103541
exposure	Gut microbiota abundance (genus Actinomyces id.423) || id:ebi-a-GCST90016959	IGF-1-male	ebi-a-GCST90016959	14306	rs1880318	-0.132115	0.0481411	0.00606363
exposure	Gut microbiota abundance (genus Actinomyces id.423) || id:ebi-a-GCST90016959	IGF-1-male	ebi-a-GCST90016959	14306	rs2005172	-0.130984	0.0480627	0.00642483
exposure	Gut microbiota abundance (genus Actinomyces id.423) || id:ebi-a-GCST90016959	IGF-1-male	ebi-a-GCST90016959	14306	rs2268879	-0.125524	0.0478942	0.00877098
exposure	Gut microbiota abundance (genus Actinomyces id.423) || id:ebi-a-GCST90016959	IGF-1-male	ebi-a-GCST90016959	14306	rs2271997	-0.12495	0.0479323	0.00913951
exposure	Gut microbiota abundance (genus Actinomyces id.423) || id:ebi-a-GCST90016959	IGF-1-male	ebi-a-GCST90016959	14306	rs2293889	-0.12621	0.047979	0.00852511
exposure	Gut microbiota abundance (genus Actinomyces id.423) || id:ebi-a-GCST90016959	IGF-1-male	ebi-a-GCST90016959	14306	rs2358184	-0.131204	0.0479793	0.00624577
exposure	Gut microbiota abundance (genus Actinomyces id.423) || id:ebi-a-GCST90016959	IGF-1-male	ebi-a-GCST90016959	14306	rs2511177	-0.130947	0.0479251	0.00628898
exposure	Gut microbiota abundance (genus Actinomyces id.423) || id:ebi-a-GCST90016959	IGF-1-male	ebi-a-GCST90016959	14306	rs258769	-0.129768	0.0479077	0.00675444
exposure	Gut microbiota abundance (genus Actinomyces id.423) || id:ebi-a-GCST90016959	IGF-1-male	ebi-a-GCST90016959	14306	rs2856321	-0.129353	0.0479007	0.00692473
exposure	Gut microbiota abundance (genus Actinomyces id.423) || id:ebi-a-GCST90016959	IGF-1-male	ebi-a-GCST90016959	14306	rs295263	-0.129698	0.0479533	0.00683716
exposure	Gut microbiota abundance (genus Actinomyces id.423) || id:ebi-a-GCST90016959	IGF-1-male	ebi-a-GCST90016959	14306	rs2974433	-0.129018	0.0481724	0.00740054
exposure	Gut microbiota abundance (genus Actinomyces id.423) || id:ebi-a-GCST90016959	IGF-1-male	ebi-a-GCST90016959	14306	rs298439	-0.129181	0.0479087	0.0070094
exposure	Gut microbiota abundance (genus Actinomyces id.423) || id:ebi-a-GCST90016959	IGF-1-male	ebi-a-GCST90016959	14306	rs3136512	-0.126873	0.0479141	0.00809881
exposure	Gut microbiota abundance (genus Actinomyces id.423) || id:ebi-a-GCST90016959	IGF-1-male	ebi-a-GCST90016959	14306	rs315262	-0.127854	0.0479457	0.00766131
exposure	Gut microbiota abundance (genus Actinomyces id.423) || id:ebi-a-GCST90016959	IGF-1-male	ebi-a-GCST90016959	14306	rs33428	-0.129109	0.0478973	0.00702765
exposure	Gut microbiota abundance (genus Actinomyces id.423) || id:ebi-a-GCST90016959	IGF-1-male	ebi-a-GCST90016959	14306	rs34707604	-0.13012	0.0482372	0.00698627
exposure	Gut microbiota abundance (genus Actinomyces id.423) || id:ebi-a-GCST90016959	IGF-1-male	ebi-a-GCST90016959	14306	rs35797419	-0.128699	0.0481125	0.00747383
exposure	Gut microbiota abundance (genus Actinomyces id.423) || id:ebi-a-GCST90016959	IGF-1-male	ebi-a-GCST90016959	14306	rs36086195	-0.133247	0.0479329	0.00543826
exposure	Gut microbiota abundance (genus Actinomyces id.423) || id:ebi-a-GCST90016959	IGF-1-male	ebi-a-GCST90016959	14306	rs3734187	-0.127156	0.0480334	0.00811508
exposure	Gut microbiota abundance (genus Actinomyces id.423) || id:ebi-a-GCST90016959	IGF-1-male	ebi-a-GCST90016959	14306	rs3842763	-0.126562	0.0487612	0.00944423
exposure	Gut microbiota abundance (genus Actinomyces id.423) || id:ebi-a-GCST90016959	IGF-1-male	ebi-a-GCST90016959	14306	rs395962	-0.132281	0.0481069	0.00596453
exposure	Gut microbiota abundance (genus Actinomyces id.423) || id:ebi-a-GCST90016959	IGF-1-male	ebi-a-GCST90016959	14306	rs4075482	-0.136009	0.0479152	0.00453205
exposure	Gut microbiota abundance (genus Actinomyces id.423) || id:ebi-a-GCST90016959	IGF-1-male	ebi-a-GCST90016959	14306	rs4418728	-0.134148	0.0479641	0.00516049
exposure	Gut microbiota abundance (genus Actinomyces id.423) || id:ebi-a-GCST90016959	IGF-1-male	ebi-a-GCST90016959	14306	rs4431000	-0.130124	0.0479267	0.00662617
exposure	Gut microbiota abundance (genus Actinomyces id.423) || id:ebi-a-GCST90016959	IGF-1-male	ebi-a-GCST90016959	14306	rs4689088	-0.128634	0.0479989	0.00736359
exposure	Gut microbiota abundance (genus Actinomyces id.423) || id:ebi-a-GCST90016959	IGF-1-male	ebi-a-GCST90016959	14306	rs469864	-0.130078	0.0487283	0.0075972
exposure	Gut microbiota abundance (genus Actinomyces id.423) || id:ebi-a-GCST90016959	IGF-1-male	ebi-a-GCST90016959	14306	rs4709989	-0.13571	0.0479075	0.00461502
exposure	Gut microbiota abundance (genus Actinomyces id.423) || id:ebi-a-GCST90016959	IGF-1-male	ebi-a-GCST90016959	14306	rs4727799	-0.129371	0.0479231	0.00694327
exposure	Gut microbiota abundance (genus Actinomyces id.423) || id:ebi-a-GCST90016959	IGF-1-male	ebi-a-GCST90016959	14306	rs4738684	-0.130042	0.0480171	0.00676403
exposure	Gut microbiota abundance (genus Actinomyces id.423) || id:ebi-a-GCST90016959	IGF-1-male	ebi-a-GCST90016959	14306	rs4823173	-0.131008	0.0479592	0.00630175
exposure	Gut microbiota abundance (genus Actinomyces id.423) || id:ebi-a-GCST90016959	IGF-1-male	ebi-a-GCST90016959	14306	rs4888163	-0.130952	0.0479277	0.00628978
exposure	Gut microbiota abundance (genus Actinomyces id.423) || id:ebi-a-GCST90016959	IGF-1-male	ebi-a-GCST90016959	14306	rs4946936	-0.129252	0.0482705	0.00741397
exposure	Gut microbiota abundance (genus Actinomyces id.423) || id:ebi-a-GCST90016959	IGF-1-male	ebi-a-GCST90016959	14306	rs4988501	-0.133107	0.0479741	0.00552759
exposure	Gut microbiota abundance (genus Actinomyces id.423) || id:ebi-a-GCST90016959	IGF-1-male	ebi-a-GCST90016959	14306	rs55681913	-0.123174	0.0481094	0.0104586
exposure	Gut microbiota abundance (genus Actinomyces id.423) || id:ebi-a-GCST90016959	IGF-1-male	ebi-a-GCST90016959	14306	rs55717031	-0.12753	0.0481961	0.0081434
exposure	Gut microbiota abundance (genus Actinomyces id.423) || id:ebi-a-GCST90016959	IGF-1-male	ebi-a-GCST90016959	14306	rs56958645	-0.128655	0.0479342	0.00727485
exposure	Gut microbiota abundance (genus Actinomyces id.423) || id:ebi-a-GCST90016959	IGF-1-male	ebi-a-GCST90016959	14306	rs572169	-0.133603	0.0483949	0.00576817
exposure	Gut microbiota abundance (genus Actinomyces id.423) || id:ebi-a-GCST90016959	IGF-1-male	ebi-a-GCST90016959	14306	rs5742653	-0.129306	0.0486742	0.0078942
exposure	Gut microbiota abundance (genus Actinomyces id.423) || id:ebi-a-GCST90016959	IGF-1-male	ebi-a-GCST90016959	14306	rs5742915	-0.126276	0.0480062	0.00852788
exposure	Gut microbiota abundance (genus Actinomyces id.423) || id:ebi-a-GCST90016959	IGF-1-male	ebi-a-GCST90016959	14306	rs599839	-0.134856	0.0479738	0.00493817
exposure	Gut microbiota abundance (genus Actinomyces id.423) || id:ebi-a-GCST90016959	IGF-1-male	ebi-a-GCST90016959	14306	rs60808650	-0.135806	0.0480747	0.0047297
exposure	Gut microbiota abundance (genus Actinomyces id.423) || id:ebi-a-GCST90016959	IGF-1-male	ebi-a-GCST90016959	14306	rs613334	-0.127958	0.0479151	0.00757355
exposure	Gut microbiota abundance (genus Actinomyces id.423) || id:ebi-a-GCST90016959	IGF-1-male	ebi-a-GCST90016959	14306	rs61957204	-0.130142	0.0478919	0.00657944
exposure	Gut microbiota abundance (genus Actinomyces id.423) || id:ebi-a-GCST90016959	IGF-1-male	ebi-a-GCST90016959	14306	rs62011346	-0.129517	0.0479012	0.00685449
exposure	Gut microbiota abundance (genus Actinomyces id.423) || id:ebi-a-GCST90016959	IGF-1-male	ebi-a-GCST90016959	14306	rs6503533	-0.137937	0.0479321	0.00400503
exposure	Gut microbiota abundance (genus Actinomyces id.423) || id:ebi-a-GCST90016959	IGF-1-male	ebi-a-GCST90016959	14306	rs6510177	-0.134496	0.0479508	0.00503348
exposure	Gut microbiota abundance (genus Actinomyces id.423) || id:ebi-a-GCST90016959	IGF-1-male	ebi-a-GCST90016959	14306	rs6519133	-0.128063	0.0479488	0.00756648
exposure	Gut microbiota abundance (genus Actinomyces id.423) || id:ebi-a-GCST90016959	IGF-1-male	ebi-a-GCST90016959	14306	rs6551280	-0.134996	0.0478896	0.00481893
exposure	Gut microbiota abundance (genus Actinomyces id.423) || id:ebi-a-GCST90016959	IGF-1-male	ebi-a-GCST90016959	14306	rs6561323	-0.127963	0.0479137	0.00756962
exposure	Gut microbiota abundance (genus Actinomyces id.423) || id:ebi-a-GCST90016959	IGF-1-male	ebi-a-GCST90016959	14306	rs6573307	-0.12839	0.0479396	0.00740273
exposure	Gut microbiota abundance (genus Actinomyces id.423) || id:ebi-a-GCST90016959	IGF-1-male	ebi-a-GCST90016959	14306	rs6602909	-0.125209	0.047899	0.00894817
exposure	Gut microbiota abundance (genus Actinomyces id.423) || id:ebi-a-GCST90016959	IGF-1-male	ebi-a-GCST90016959	14306	rs6603976	-0.130702	0.0479953	0.00646491
exposure	Gut microbiota abundance (genus Actinomyces id.423) || id:ebi-a-GCST90016959	IGF-1-male	ebi-a-GCST90016959	14306	rs668871	-0.123577	0.0480778	0.0101596
exposure	Gut microbiota abundance (genus Actinomyces id.423) || id:ebi-a-GCST90016959	IGF-1-male	ebi-a-GCST90016959	14306	rs6706968	-0.132449	0.0480015	0.00579312
exposure	Gut microbiota abundance (genus Actinomyces id.423) || id:ebi-a-GCST90016959	IGF-1-male	ebi-a-GCST90016959	14306	rs6975330	-0.124334	0.0479696	0.00954411
exposure	Gut microbiota abundance (genus Actinomyces id.423) || id:ebi-a-GCST90016959	IGF-1-male	ebi-a-GCST90016959	14306	rs7139232	-0.12995	0.0479131	0.00668387
exposure	Gut microbiota abundance (genus Actinomyces id.423) || id:ebi-a-GCST90016959	IGF-1-male	ebi-a-GCST90016959	14306	rs71432868	-0.130333	0.0478447	0.00644808
exposure	Gut microbiota abundance (genus Actinomyces id.423) || id:ebi-a-GCST90016959	IGF-1-male	ebi-a-GCST90016959	14306	rs7228277	-0.12501	0.0479053	0.00906681
exposure	Gut microbiota abundance (genus Actinomyces id.423) || id:ebi-a-GCST90016959	IGF-1-male	ebi-a-GCST90016959	14306	rs7280982	-0.135983	0.0482156	0.00479781
exposure	Gut microbiota abundance (genus Actinomyces id.423) || id:ebi-a-GCST90016959	IGF-1-male	ebi-a-GCST90016959	14306	rs72833287	-0.131936	0.0478927	0.00587248
exposure	Gut microbiota abundance (genus Actinomyces id.423) || id:ebi-a-GCST90016959	IGF-1-male	ebi-a-GCST90016959	14306	rs73125628	-0.130799	0.0481424	0.00658928
exposure	Gut microbiota abundance (genus Actinomyces id.423) || id:ebi-a-GCST90016959	IGF-1-male	ebi-a-GCST90016959	14306	rs73238159	-0.12795	0.0479349	0.00760235
exposure	Gut microbiota abundance (genus Actinomyces id.423) || id:ebi-a-GCST90016959	IGF-1-male	ebi-a-GCST90016959	14306	rs7381453	-0.127825	0.0482317	0.00804362
exposure	Gut microbiota abundance (genus Actinomyces id.423) || id:ebi-a-GCST90016959	IGF-1-male	ebi-a-GCST90016959	14306	rs7612543	-0.12734	0.0479151	0.00786941
exposure	Gut microbiota abundance (genus Actinomyces id.423) || id:ebi-a-GCST90016959	IGF-1-male	ebi-a-GCST90016959	14306	rs7719168	-0.136147	0.047897	0.00447608
exposure	Gut microbiota abundance (genus Actinomyces id.423) || id:ebi-a-GCST90016959	IGF-1-male	ebi-a-GCST90016959	14306	rs78509281	-0.128038	0.0478999	0.00751696
exposure	Gut microbiota abundance (genus Actinomyces id.423) || id:ebi-a-GCST90016959	IGF-1-male	ebi-a-GCST90016959	14306	rs79903143	-0.128679	0.0478696	0.00718564
exposure	Gut microbiota abundance (genus Actinomyces id.423) || id:ebi-a-GCST90016959	IGF-1-male	ebi-a-GCST90016959	14306	rs80028338	-0.135711	0.0479929	0.00468784
exposure	Gut microbiota abundance (genus Actinomyces id.423) || id:ebi-a-GCST90016959	IGF-1-male	ebi-a-GCST90016959	14306	rs8059803	-0.124254	0.0480853	0.0097655
exposure	Gut microbiota abundance (genus Actinomyces id.423) || id:ebi-a-GCST90016959	IGF-1-male	ebi-a-GCST90016959	14306	rs8062941	-0.132492	0.0479314	0.00570619
exposure	Gut microbiota abundance (genus Actinomyces id.423) || id:ebi-a-GCST90016959	IGF-1-male	ebi-a-GCST90016959	14306	rs8070773	-0.132738	0.0478977	0.0055836
exposure	Gut microbiota abundance (genus Actinomyces id.423) || id:ebi-a-GCST90016959	IGF-1-male	ebi-a-GCST90016959	14306	rs8075153	-0.132003	0.0479214	0.00587698
exposure	Gut microbiota abundance (genus Actinomyces id.423) || id:ebi-a-GCST90016959	IGF-1-male	ebi-a-GCST90016959	14306	rs8105174	-0.131083	0.0481177	0.00644556
exposure	Gut microbiota abundance (genus Actinomyces id.423) || id:ebi-a-GCST90016959	IGF-1-male	ebi-a-GCST90016959	14306	rs823094	-0.129288	0.0478947	0.00694604
exposure	Gut microbiota abundance (genus Actinomyces id.423) || id:ebi-a-GCST90016959	IGF-1-male	ebi-a-GCST90016959	14306	rs858519	-0.132786	0.0479297	0.00559833
exposure	Gut microbiota abundance (genus Actinomyces id.423) || id:ebi-a-GCST90016959	IGF-1-male	ebi-a-GCST90016959	14306	rs876375	-0.121922	0.0479764	0.0110442
exposure	Gut microbiota abundance (genus Actinomyces id.423) || id:ebi-a-GCST90016959	IGF-1-male	ebi-a-GCST90016959	14306	rs878371	-0.132573	0.0479508	0.00569637
exposure	Gut microbiota abundance (genus Actinomyces id.423) || id:ebi-a-GCST90016959	IGF-1-male	ebi-a-GCST90016959	14306	rs895893	-0.13074	0.0479846	0.00643762
exposure	Gut microbiota abundance (genus Actinomyces id.423) || id:ebi-a-GCST90016959	IGF-1-male	ebi-a-GCST90016959	14306	rs925813	-0.124705	0.0479379	0.00928462
exposure	Gut microbiota abundance (genus Actinomyces id.423) || id:ebi-a-GCST90016959	IGF-1-male	ebi-a-GCST90016959	14306	rs9329231	-0.132813	0.0479033	0.00556236
exposure	Gut microbiota abundance (genus Actinomyces id.423) || id:ebi-a-GCST90016959	IGF-1-male	ebi-a-GCST90016959	14306	rs9379822	-0.126581	0.0481257	0.00853289
exposure	Gut microbiota abundance (genus Actinomyces id.423) || id:ebi-a-GCST90016959	IGF-1-male	ebi-a-GCST90016959	14306	rs9398805	-0.144316	0.0489749	0.00321151
exposure	Gut microbiota abundance (genus Actinomyces id.423) || id:ebi-a-GCST90016959	IGF-1-male	ebi-a-GCST90016959	14306	rs9470825	-0.13084	0.0479474	0.0063559
exposure	Gut microbiota abundance (genus Actinomyces id.423) || id:ebi-a-GCST90016959	IGF-1-male	ebi-a-GCST90016959	14306	rs9630085	-0.131168	0.0478928	0.00616692
exposure	Gut microbiota abundance (genus Actinomyces id.423) || id:ebi-a-GCST90016959	IGF-1-male	ebi-a-GCST90016959	14306	rs9738365	-0.134975	0.0485336	0.00541817
exposure	Gut microbiota abundance (genus Actinomyces id.423) || id:ebi-a-GCST90016959	IGF-1-male	ebi-a-GCST90016959	14306	rs9787076	-0.130889	0.0479279	0.00631517
exposure	Gut microbiota abundance (genus Actinomyces id.423) || id:ebi-a-GCST90016959	IGF-1-male	ebi-a-GCST90016959	14306	All	-0.13	0.047818	0.00655494
exposure	Gut microbiota abundance (genus Eisenbergiella id.11304) || id:ebi-a-GCST90016991	IGF-1-male	ebi-a-GCST90016991	14306	rs10156602	-0.116298	0.055769	0.0370382
exposure	Gut microbiota abundance (genus Eisenbergiella id.11304) || id:ebi-a-GCST90016991	IGF-1-male	ebi-a-GCST90016991	14306	rs1037169	-0.111363	0.0557138	0.0456252
exposure	Gut microbiota abundance (genus Eisenbergiella id.11304) || id:ebi-a-GCST90016991	IGF-1-male	ebi-a-GCST90016991	14306	rs10507482	-0.111483	0.0559454	0.0462938
exposure	Gut microbiota abundance (genus Eisenbergiella id.11304) || id:ebi-a-GCST90016991	IGF-1-male	ebi-a-GCST90016991	14306	rs1055582	-0.113254	0.0558415	0.0425469
exposure	Gut microbiota abundance (genus Eisenbergiella id.11304) || id:ebi-a-GCST90016991	IGF-1-male	ebi-a-GCST90016991	14306	rs10821719	-0.109966	0.0557019	0.0483594
exposure	Gut microbiota abundance (genus Eisenbergiella id.11304) || id:ebi-a-GCST90016991	IGF-1-male	ebi-a-GCST90016991	14306	rs10869022	-0.121238	0.0557858	0.0297593
exposure	Gut microbiota abundance (genus Eisenbergiella id.11304) || id:ebi-a-GCST90016991	IGF-1-male	ebi-a-GCST90016991	14306	rs1112847	-0.114292	0.0557111	0.0402176
exposure	Gut microbiota abundance (genus Eisenbergiella id.11304) || id:ebi-a-GCST90016991	IGF-1-male	ebi-a-GCST90016991	14306	rs112293610	-0.106919	0.0557532	0.0551474
exposure	Gut microbiota abundance (genus Eisenbergiella id.11304) || id:ebi-a-GCST90016991	IGF-1-male	ebi-a-GCST90016991	14306	rs11242236	-0.110635	0.0558321	0.0475271
exposure	Gut microbiota abundance (genus Eisenbergiella id.11304) || id:ebi-a-GCST90016991	IGF-1-male	ebi-a-GCST90016991	14306	rs1127313	-0.110063	0.0557293	0.0482727
exposure	Gut microbiota abundance (genus Eisenbergiella id.11304) || id:ebi-a-GCST90016991	IGF-1-male	ebi-a-GCST90016991	14306	rs1150973	-0.1115	0.0557852	0.0456365
exposure	Gut microbiota abundance (genus Eisenbergiella id.11304) || id:ebi-a-GCST90016991	IGF-1-male	ebi-a-GCST90016991	14306	rs11620783	-0.111414	0.0557752	0.0457654
exposure	Gut microbiota abundance (genus Eisenbergiella id.11304) || id:ebi-a-GCST90016991	IGF-1-male	ebi-a-GCST90016991	14306	rs11644716	-0.117966	0.056184	0.0357609
exposure	Gut microbiota abundance (genus Eisenbergiella id.11304) || id:ebi-a-GCST90016991	IGF-1-male	ebi-a-GCST90016991	14306	rs117104648	-0.111228	0.0557224	0.0459213
exposure	Gut microbiota abundance (genus Eisenbergiella id.11304) || id:ebi-a-GCST90016991	IGF-1-male	ebi-a-GCST90016991	14306	rs12035012	-0.11878	0.0557133	0.0330083
exposure	Gut microbiota abundance (genus Eisenbergiella id.11304) || id:ebi-a-GCST90016991	IGF-1-male	ebi-a-GCST90016991	14306	rs1204706	-0.114187	0.0557267	0.040457
exposure	Gut microbiota abundance (genus Eisenbergiella id.11304) || id:ebi-a-GCST90016991	IGF-1-male	ebi-a-GCST90016991	14306	rs12048930	-0.121117	0.0558183	0.0300189
exposure	Gut microbiota abundance (genus Eisenbergiella id.11304) || id:ebi-a-GCST90016991	IGF-1-male	ebi-a-GCST90016991	14306	rs12332115	-0.115429	0.0558127	0.0386254
exposure	Gut microbiota abundance (genus Eisenbergiella id.11304) || id:ebi-a-GCST90016991	IGF-1-male	ebi-a-GCST90016991	14306	rs12454712	-0.112359	0.0557277	0.043778
exposure	Gut microbiota abundance (genus Eisenbergiella id.11304) || id:ebi-a-GCST90016991	IGF-1-male	ebi-a-GCST90016991	14306	rs1260326	-0.113924	0.0562509	0.0428387
exposure	Gut microbiota abundance (genus Eisenbergiella id.11304) || id:ebi-a-GCST90016991	IGF-1-male	ebi-a-GCST90016991	14306	rs12699415	-0.111024	0.055716	0.0462972
exposure	Gut microbiota abundance (genus Eisenbergiella id.11304) || id:ebi-a-GCST90016991	IGF-1-male	ebi-a-GCST90016991	14306	rs12719815	-0.111351	0.0556949	0.0455745
exposure	Gut microbiota abundance (genus Eisenbergiella id.11304) || id:ebi-a-GCST90016991	IGF-1-male	ebi-a-GCST90016991	14306	rs12749024	-0.11296	0.0561409	0.0442118
exposure	Gut microbiota abundance (genus Eisenbergiella id.11304) || id:ebi-a-GCST90016991	IGF-1-male	ebi-a-GCST90016991	14306	rs12780653	-0.107011	0.055696	0.0546884
exposure	Gut microbiota abundance (genus Eisenbergiella id.11304) || id:ebi-a-GCST90016991	IGF-1-male	ebi-a-GCST90016991	14306	rs12935465	-0.116094	0.055701	0.0371395
exposure	Gut microbiota abundance (genus Eisenbergiella id.11304) || id:ebi-a-GCST90016991	IGF-1-male	ebi-a-GCST90016991	14306	rs12975366	-0.112487	0.0557114	0.0434766
exposure	Gut microbiota abundance (genus Eisenbergiella id.11304) || id:ebi-a-GCST90016991	IGF-1-male	ebi-a-GCST90016991	14306	rs13073970	-0.113968	0.0557141	0.0407969
exposure	Gut microbiota abundance (genus Eisenbergiella id.11304) || id:ebi-a-GCST90016991	IGF-1-male	ebi-a-GCST90016991	14306	rs13088318	-0.109743	0.055936	0.0497696
exposure	Gut microbiota abundance (genus Eisenbergiella id.11304) || id:ebi-a-GCST90016991	IGF-1-male	ebi-a-GCST90016991	14306	rs13282738	-0.115514	0.0557442	0.0382452
exposure	Gut microbiota abundance (genus Eisenbergiella id.11304) || id:ebi-a-GCST90016991	IGF-1-male	ebi-a-GCST90016991	14306	rs13379043	-0.111736	0.0558096	0.0452746
exposure	Gut microbiota abundance (genus Eisenbergiella id.11304) || id:ebi-a-GCST90016991	IGF-1-male	ebi-a-GCST90016991	14306	rs1465529	-0.115509	0.0556962	0.0380874
exposure	Gut microbiota abundance (genus Eisenbergiella id.11304) || id:ebi-a-GCST90016991	IGF-1-male	ebi-a-GCST90016991	14306	rs1495741	-0.119454	0.0557931	0.0322726
exposure	Gut microbiota abundance (genus Eisenbergiella id.11304) || id:ebi-a-GCST90016991	IGF-1-male	ebi-a-GCST90016991	14306	rs17265513	-0.12169	0.0557802	0.0291398
exposure	Gut microbiota abundance (genus Eisenbergiella id.11304) || id:ebi-a-GCST90016991	IGF-1-male	ebi-a-GCST90016991	14306	rs17274750	-0.116658	0.0557343	0.0363398
exposure	Gut microbiota abundance (genus Eisenbergiella id.11304) || id:ebi-a-GCST90016991	IGF-1-male	ebi-a-GCST90016991	14306	rs17597619	-0.123102	0.0560407	0.0280445
exposure	Gut microbiota abundance (genus Eisenbergiella id.11304) || id:ebi-a-GCST90016991	IGF-1-male	ebi-a-GCST90016991	14306	rs1832007	-0.115635	0.0557634	0.0381106
exposure	Gut microbiota abundance (genus Eisenbergiella id.11304) || id:ebi-a-GCST90016991	IGF-1-male	ebi-a-GCST90016991	14306	rs1880318	-0.120295	0.0559731	0.0316215
exposure	Gut microbiota abundance (genus Eisenbergiella id.11304) || id:ebi-a-GCST90016991	IGF-1-male	ebi-a-GCST90016991	14306	rs2005172	-0.125277	0.055889	0.0249911
exposure	Gut microbiota abundance (genus Eisenbergiella id.11304) || id:ebi-a-GCST90016991	IGF-1-male	ebi-a-GCST90016991	14306	rs2268879	-0.108136	0.0556955	0.0521903
exposure	Gut microbiota abundance (genus Eisenbergiella id.11304) || id:ebi-a-GCST90016991	IGF-1-male	ebi-a-GCST90016991	14306	rs2271997	-0.115497	0.0557407	0.0382617
exposure	Gut microbiota abundance (genus Eisenbergiella id.11304) || id:ebi-a-GCST90016991	IGF-1-male	ebi-a-GCST90016991	14306	rs2293889	-0.110559	0.0557951	0.0475333
exposure	Gut microbiota abundance (genus Eisenbergiella id.11304) || id:ebi-a-GCST90016991	IGF-1-male	ebi-a-GCST90016991	14306	rs2358184	-0.113855	0.0557993	0.0413061
exposure	Gut microbiota abundance (genus Eisenbergiella id.11304) || id:ebi-a-GCST90016991	IGF-1-male	ebi-a-GCST90016991	14306	rs2511177	-0.112437	0.0557378	0.0436693
exposure	Gut microbiota abundance (genus Eisenbergiella id.11304) || id:ebi-a-GCST90016991	IGF-1-male	ebi-a-GCST90016991	14306	rs258769	-0.116199	0.0557132	0.0370088
exposure	Gut microbiota abundance (genus Eisenbergiella id.11304) || id:ebi-a-GCST90016991	IGF-1-male	ebi-a-GCST90016991	14306	rs2856321	-0.11708	0.0557034	0.035566
exposure	Gut microbiota abundance (genus Eisenbergiella id.11304) || id:ebi-a-GCST90016991	IGF-1-male	ebi-a-GCST90016991	14306	rs295263	-0.11139	0.0557709	0.0457952
exposure	Gut microbiota abundance (genus Eisenbergiella id.11304) || id:ebi-a-GCST90016991	IGF-1-male	ebi-a-GCST90016991	14306	rs2974433	-0.125624	0.0560203	0.0249306
exposure	Gut microbiota abundance (genus Eisenbergiella id.11304) || id:ebi-a-GCST90016991	IGF-1-male	ebi-a-GCST90016991	14306	rs298439	-0.111291	0.05571	0.0457501
exposure	Gut microbiota abundance (genus Eisenbergiella id.11304) || id:ebi-a-GCST90016991	IGF-1-male	ebi-a-GCST90016991	14306	rs3136512	-0.112348	0.0557198	0.0437676
exposure	Gut microbiota abundance (genus Eisenbergiella id.11304) || id:ebi-a-GCST90016991	IGF-1-male	ebi-a-GCST90016991	14306	rs315262	-0.114895	0.055759	0.0393445
exposure	Gut microbiota abundance (genus Eisenbergiella id.11304) || id:ebi-a-GCST90016991	IGF-1-male	ebi-a-GCST90016991	14306	rs33428	-0.114298	0.0557	0.0401672
exposure	Gut microbiota abundance (genus Eisenbergiella id.11304) || id:ebi-a-GCST90016991	IGF-1-male	ebi-a-GCST90016991	14306	rs34707604	-0.113304	0.0560845	0.0433585
exposure	Gut microbiota abundance (genus Eisenbergiella id.11304) || id:ebi-a-GCST90016991	IGF-1-male	ebi-a-GCST90016991	14306	rs35797419	-0.115377	0.0559531	0.0392046
exposure	Gut microbiota abundance (genus Eisenbergiella id.11304) || id:ebi-a-GCST90016991	IGF-1-male	ebi-a-GCST90016991	14306	rs36086195	-0.111856	0.055742	0.044785
exposure	Gut microbiota abundance (genus Eisenbergiella id.11304) || id:ebi-a-GCST90016991	IGF-1-male	ebi-a-GCST90016991	14306	rs3734187	-0.117568	0.0558606	0.0353205
exposure	Gut microbiota abundance (genus Eisenbergiella id.11304) || id:ebi-a-GCST90016991	IGF-1-male	ebi-a-GCST90016991	14306	rs3842763	-0.105317	0.0567286	0.0633811
exposure	Gut microbiota abundance (genus Eisenbergiella id.11304) || id:ebi-a-GCST90016991	IGF-1-male	ebi-a-GCST90016991	14306	rs395962	-0.102842	0.0559427	0.0660127
exposure	Gut microbiota abundance (genus Eisenbergiella id.11304) || id:ebi-a-GCST90016991	IGF-1-male	ebi-a-GCST90016991	14306	rs4075482	-0.116777	0.0557181	0.0360951
exposure	Gut microbiota abundance (genus Eisenbergiella id.11304) || id:ebi-a-GCST90016991	IGF-1-male	ebi-a-GCST90016991	14306	rs4418728	-0.115667	0.055779	0.0381106
exposure	Gut microbiota abundance (genus Eisenbergiella id.11304) || id:ebi-a-GCST90016991	IGF-1-male	ebi-a-GCST90016991	14306	rs4431000	-0.118013	0.0557329	0.0342196
exposure	Gut microbiota abundance (genus Eisenbergiella id.11304) || id:ebi-a-GCST90016991	IGF-1-male	ebi-a-GCST90016991	14306	rs4689088	-0.115326	0.05582	0.0388244
exposure	Gut microbiota abundance (genus Eisenbergiella id.11304) || id:ebi-a-GCST90016991	IGF-1-male	ebi-a-GCST90016991	14306	rs469864	-0.128522	0.0566239	0.0232226
exposure	Gut microbiota abundance (genus Eisenbergiella id.11304) || id:ebi-a-GCST90016991	IGF-1-male	ebi-a-GCST90016991	14306	rs4709989	-0.117395	0.0557121	0.0351024
exposure	Gut microbiota abundance (genus Eisenbergiella id.11304) || id:ebi-a-GCST90016991	IGF-1-male	ebi-a-GCST90016991	14306	rs4727799	-0.110805	0.0557309	0.0467886
exposure	Gut microbiota abundance (genus Eisenbergiella id.11304) || id:ebi-a-GCST90016991	IGF-1-male	ebi-a-GCST90016991	14306	rs4738684	-0.118108	0.0558413	0.0344245
exposure	Gut microbiota abundance (genus Eisenbergiella id.11304) || id:ebi-a-GCST90016991	IGF-1-male	ebi-a-GCST90016991	14306	rs4823173	-0.110336	0.0557742	0.0478996
exposure	Gut microbiota abundance (genus Eisenbergiella id.11304) || id:ebi-a-GCST90016991	IGF-1-male	ebi-a-GCST90016991	14306	rs4888163	-0.111803	0.0557355	0.0448612
exposure	Gut microbiota abundance (genus Eisenbergiella id.11304) || id:ebi-a-GCST90016991	IGF-1-male	ebi-a-GCST90016991	14306	rs4946936	-0.112583	0.0561449	0.0449399
exposure	Gut microbiota abundance (genus Eisenbergiella id.11304) || id:ebi-a-GCST90016991	IGF-1-male	ebi-a-GCST90016991	14306	rs4988501	-0.108004	0.0557886	0.0528734
exposure	Gut microbiota abundance (genus Eisenbergiella id.11304) || id:ebi-a-GCST90016991	IGF-1-male	ebi-a-GCST90016991	14306	rs55681913	-0.111109	0.0559224	0.0469404
exposure	Gut microbiota abundance (genus Eisenbergiella id.11304) || id:ebi-a-GCST90016991	IGF-1-male	ebi-a-GCST90016991	14306	rs55717031	-0.116967	0.0560437	0.0368828
exposure	Gut microbiota abundance (genus Eisenbergiella id.11304) || id:ebi-a-GCST90016991	IGF-1-male	ebi-a-GCST90016991	14306	rs56958645	-0.115184	0.0557418	0.0387924
exposure	Gut microbiota abundance (genus Eisenbergiella id.11304) || id:ebi-a-GCST90016991	IGF-1-male	ebi-a-GCST90016991	14306	rs572169	-0.105475	0.0562705	0.0608711
exposure	Gut microbiota abundance (genus Eisenbergiella id.11304) || id:ebi-a-GCST90016991	IGF-1-male	ebi-a-GCST90016991	14306	rs5742653	-0.124211	0.0566353	0.0282949
exposure	Gut microbiota abundance (genus Eisenbergiella id.11304) || id:ebi-a-GCST90016991	IGF-1-male	ebi-a-GCST90016991	14306	rs5742915	-0.12831	0.0558273	0.0215421
exposure	Gut microbiota abundance (genus Eisenbergiella id.11304) || id:ebi-a-GCST90016991	IGF-1-male	ebi-a-GCST90016991	14306	rs599839	-0.119771	0.05579	0.0318076
exposure	Gut microbiota abundance (genus Eisenbergiella id.11304) || id:ebi-a-GCST90016991	IGF-1-male	ebi-a-GCST90016991	14306	rs60808650	-0.119549	0.0559052	0.0324818
exposure	Gut microbiota abundance (genus Eisenbergiella id.11304) || id:ebi-a-GCST90016991	IGF-1-male	ebi-a-GCST90016991	14306	rs613334	-0.117387	0.0557205	0.0351433
exposure	Gut microbiota abundance (genus Eisenbergiella id.11304) || id:ebi-a-GCST90016991	IGF-1-male	ebi-a-GCST90016991	14306	rs61957204	-0.114307	0.0556966	0.0401393
exposure	Gut microbiota abundance (genus Eisenbergiella id.11304) || id:ebi-a-GCST90016991	IGF-1-male	ebi-a-GCST90016991	14306	rs62011346	-0.120917	0.0557066	0.0299604
exposure	Gut microbiota abundance (genus Eisenbergiella id.11304) || id:ebi-a-GCST90016991	IGF-1-male	ebi-a-GCST90016991	14306	rs6503533	-0.114442	0.0557406	0.040061
exposure	Gut microbiota abundance (genus Eisenbergiella id.11304) || id:ebi-a-GCST90016991	IGF-1-male	ebi-a-GCST90016991	14306	rs6510177	-0.114591	0.0557558	0.039857
exposure	Gut microbiota abundance (genus Eisenbergiella id.11304) || id:ebi-a-GCST90016991	IGF-1-male	ebi-a-GCST90016991	14306	rs6519133	-0.117335	0.0557587	0.0353488
exposure	Gut microbiota abundance (genus Eisenbergiella id.11304) || id:ebi-a-GCST90016991	IGF-1-male	ebi-a-GCST90016991	14306	rs6551280	-0.112777	0.0556913	0.0428631
exposure	Gut microbiota abundance (genus Eisenbergiella id.11304) || id:ebi-a-GCST90016991	IGF-1-male	ebi-a-GCST90016991	14306	rs6561323	-0.11916	0.0557155	0.0324577
exposure	Gut microbiota abundance (genus Eisenbergiella id.11304) || id:ebi-a-GCST90016991	IGF-1-male	ebi-a-GCST90016991	14306	rs6573307	-0.111065	0.0557497	0.0463472
exposure	Gut microbiota abundance (genus Eisenbergiella id.11304) || id:ebi-a-GCST90016991	IGF-1-male	ebi-a-GCST90016991	14306	rs6602909	-0.113794	0.0556984	0.041048
exposure	Gut microbiota abundance (genus Eisenbergiella id.11304) || id:ebi-a-GCST90016991	IGF-1-male	ebi-a-GCST90016991	14306	rs6603976	-0.113076	0.0558159	0.0427776
exposure	Gut microbiota abundance (genus Eisenbergiella id.11304) || id:ebi-a-GCST90016991	IGF-1-male	ebi-a-GCST90016991	14306	rs668871	-0.127043	0.0559128	0.0230762
exposure	Gut microbiota abundance (genus Eisenbergiella id.11304) || id:ebi-a-GCST90016991	IGF-1-male	ebi-a-GCST90016991	14306	rs6706968	-0.108621	0.0558183	0.0516573
exposure	Gut microbiota abundance (genus Eisenbergiella id.11304) || id:ebi-a-GCST90016991	IGF-1-male	ebi-a-GCST90016991	14306	rs6975330	-0.122059	0.0557859	0.0286706
exposure	Gut microbiota abundance (genus Eisenbergiella id.11304) || id:ebi-a-GCST90016991	IGF-1-male	ebi-a-GCST90016991	14306	rs7139232	-0.116588	0.0557179	0.0363958
exposure	Gut microbiota abundance (genus Eisenbergiella id.11304) || id:ebi-a-GCST90016991	IGF-1-male	ebi-a-GCST90016991	14306	rs7228277	-0.115379	0.0557084	0.0383464
exposure	Gut microbiota abundance (genus Eisenbergiella id.11304) || id:ebi-a-GCST90016991	IGF-1-male	ebi-a-GCST90016991	14306	rs7280982	-0.107328	0.0560797	0.0556398
exposure	Gut microbiota abundance (genus Eisenbergiella id.11304) || id:ebi-a-GCST90016991	IGF-1-male	ebi-a-GCST90016991	14306	rs72833287	-0.116409	0.0556912	0.036595
exposure	Gut microbiota abundance (genus Eisenbergiella id.11304) || id:ebi-a-GCST90016991	IGF-1-male	ebi-a-GCST90016991	14306	rs73125628	-0.118272	0.0559816	0.0346265
exposure	Gut microbiota abundance (genus Eisenbergiella id.11304) || id:ebi-a-GCST90016991	IGF-1-male	ebi-a-GCST90016991	14306	rs73238159	-0.112372	0.0557406	0.0438027
exposure	Gut microbiota abundance (genus Eisenbergiella id.11304) || id:ebi-a-GCST90016991	IGF-1-male	ebi-a-GCST90016991	14306	rs7381453	-0.115261	0.056094	0.0399001
exposure	Gut microbiota abundance (genus Eisenbergiella id.11304) || id:ebi-a-GCST90016991	IGF-1-male	ebi-a-GCST90016991	14306	rs7612543	-0.107735	0.055721	0.0531772
exposure	Gut microbiota abundance (genus Eisenbergiella id.11304) || id:ebi-a-GCST90016991	IGF-1-male	ebi-a-GCST90016991	14306	rs7719168	-0.11661	0.0556991	0.0362982
exposure	Gut microbiota abundance (genus Eisenbergiella id.11304) || id:ebi-a-GCST90016991	IGF-1-male	ebi-a-GCST90016991	14306	rs78509281	-0.114316	0.0556911	0.040103
exposure	Gut microbiota abundance (genus Eisenbergiella id.11304) || id:ebi-a-GCST90016991	IGF-1-male	ebi-a-GCST90016991	14306	rs79903143	-0.117713	0.0556543	0.0344229
exposure	Gut microbiota abundance (genus Eisenbergiella id.11304) || id:ebi-a-GCST90016991	IGF-1-male	ebi-a-GCST90016991	14306	rs80028338	-0.113446	0.0558127	0.0420914
exposure	Gut microbiota abundance (genus Eisenbergiella id.11304) || id:ebi-a-GCST90016991	IGF-1-male	ebi-a-GCST90016991	14306	rs8059803	-0.104359	0.055914	0.0619834
exposure	Gut microbiota abundance (genus Eisenbergiella id.11304) || id:ebi-a-GCST90016991	IGF-1-male	ebi-a-GCST90016991	14306	rs8062941	-0.118507	0.0557374	0.0334895
exposure	Gut microbiota abundance (genus Eisenbergiella id.11304) || id:ebi-a-GCST90016991	IGF-1-male	ebi-a-GCST90016991	14306	rs8070773	-0.116696	0.055705	0.0361808
exposure	Gut microbiota abundance (genus Eisenbergiella id.11304) || id:ebi-a-GCST90016991	IGF-1-male	ebi-a-GCST90016991	14306	rs8075153	-0.112579	0.0557283	0.043369
exposure	Gut microbiota abundance (genus Eisenbergiella id.11304) || id:ebi-a-GCST90016991	IGF-1-male	ebi-a-GCST90016991	14306	rs8105174	-0.112456	0.0559575	0.044466
exposure	Gut microbiota abundance (genus Eisenbergiella id.11304) || id:ebi-a-GCST90016991	IGF-1-male	ebi-a-GCST90016991	14306	rs823094	-0.113167	0.0556967	0.0421686
exposure	Gut microbiota abundance (genus Eisenbergiella id.11304) || id:ebi-a-GCST90016991	IGF-1-male	ebi-a-GCST90016991	14306	rs858519	-0.117807	0.055738	0.0345507
exposure	Gut microbiota abundance (genus Eisenbergiella id.11304) || id:ebi-a-GCST90016991	IGF-1-male	ebi-a-GCST90016991	14306	rs876375	-0.118744	0.0557926	0.0333116
exposure	Gut microbiota abundance (genus Eisenbergiella id.11304) || id:ebi-a-GCST90016991	IGF-1-male	ebi-a-GCST90016991	14306	rs878371	-0.111422	0.0557633	0.0457031
exposure	Gut microbiota abundance (genus Eisenbergiella id.11304) || id:ebi-a-GCST90016991	IGF-1-male	ebi-a-GCST90016991	14306	rs895893	-0.120611	0.0558036	0.0306688
exposure	Gut microbiota abundance (genus Eisenbergiella id.11304) || id:ebi-a-GCST90016991	IGF-1-male	ebi-a-GCST90016991	14306	rs925813	-0.110387	0.0557382	0.0476531
exposure	Gut microbiota abundance (genus Eisenbergiella id.11304) || id:ebi-a-GCST90016991	IGF-1-male	ebi-a-GCST90016991	14306	rs9329231	-0.119769	0.0557077	0.0315583
exposure	Gut microbiota abundance (genus Eisenbergiella id.11304) || id:ebi-a-GCST90016991	IGF-1-male	ebi-a-GCST90016991	14306	rs9379822	-0.113392	0.0559685	0.0427661
exposure	Gut microbiota abundance (genus Eisenbergiella id.11304) || id:ebi-a-GCST90016991	IGF-1-male	ebi-a-GCST90016991	14306	rs9398805	-0.0964255	0.0569736	0.0905587
exposure	Gut microbiota abundance (genus Eisenbergiella id.11304) || id:ebi-a-GCST90016991	IGF-1-male	ebi-a-GCST90016991	14306	rs9470825	-0.116915	0.05576	0.0360158
exposure	Gut microbiota abundance (genus Eisenbergiella id.11304) || id:ebi-a-GCST90016991	IGF-1-male	ebi-a-GCST90016991	14306	rs9630085	-0.113008	0.0556936	0.0424481
exposure	Gut microbiota abundance (genus Eisenbergiella id.11304) || id:ebi-a-GCST90016991	IGF-1-male	ebi-a-GCST90016991	14306	rs9738365	-0.102484	0.0564422	0.0694103
exposure	Gut microbiota abundance (genus Eisenbergiella id.11304) || id:ebi-a-GCST90016991	IGF-1-male	ebi-a-GCST90016991	14306	rs9787076	-0.109611	0.0557345	0.049222
exposure	Gut microbiota abundance (genus Eisenbergiella id.11304) || id:ebi-a-GCST90016991	IGF-1-male	ebi-a-GCST90016991	14306	All	-0.114493	0.0556069	0.039497
exposure	Gut microbiota abundance (genus Eubacterium nodatum group id.11297) || id:ebi-a-GCST90017001	IGF-1-male	ebi-a-GCST90017001	14306	rs10156602	0.219685	0.0796333	0.00580298
exposure	Gut microbiota abundance (genus Eubacterium nodatum group id.11297) || id:ebi-a-GCST90017001	IGF-1-male	ebi-a-GCST90017001	14306	rs1037169	0.228918	0.0796424	0.00404893
exposure	Gut microbiota abundance (genus Eubacterium nodatum group id.11297) || id:ebi-a-GCST90017001	IGF-1-male	ebi-a-GCST90017001	14306	rs10507482	0.224173	0.080168	0.00516933
exposure	Gut microbiota abundance (genus Eubacterium nodatum group id.11297) || id:ebi-a-GCST90017001	IGF-1-male	ebi-a-GCST90017001	14306	rs1055582	0.206917	0.0778579	0.00786939
exposure	Gut microbiota abundance (genus Eubacterium nodatum group id.11297) || id:ebi-a-GCST90017001	IGF-1-male	ebi-a-GCST90017001	14306	rs10821719	0.221197	0.0795614	0.00543244
exposure	Gut microbiota abundance (genus Eubacterium nodatum group id.11297) || id:ebi-a-GCST90017001	IGF-1-male	ebi-a-GCST90017001	14306	rs10869022	0.219557	0.0796519	0.00584311
exposure	Gut microbiota abundance (genus Eubacterium nodatum group id.11297) || id:ebi-a-GCST90017001	IGF-1-male	ebi-a-GCST90017001	14306	rs1112847	0.232103	0.0791474	0.00336199
exposure	Gut microbiota abundance (genus Eubacterium nodatum group id.11297) || id:ebi-a-GCST90017001	IGF-1-male	ebi-a-GCST90017001	14306	rs112293610	0.221001	0.0797068	0.0055599
exposure	Gut microbiota abundance (genus Eubacterium nodatum group id.11297) || id:ebi-a-GCST90017001	IGF-1-male	ebi-a-GCST90017001	14306	rs11242236	0.222634	0.0799637	0.00536623
exposure	Gut microbiota abundance (genus Eubacterium nodatum group id.11297) || id:ebi-a-GCST90017001	IGF-1-male	ebi-a-GCST90017001	14306	rs1127313	0.220111	0.0795343	0.00564894
exposure	Gut microbiota abundance (genus Eubacterium nodatum group id.11297) || id:ebi-a-GCST90017001	IGF-1-male	ebi-a-GCST90017001	14306	rs1150973	0.22738	0.0798998	0.0044298
exposure	Gut microbiota abundance (genus Eubacterium nodatum group id.11297) || id:ebi-a-GCST90017001	IGF-1-male	ebi-a-GCST90017001	14306	rs11620783	0.22256	0.0798625	0.00532338
exposure	Gut microbiota abundance (genus Eubacterium nodatum group id.11297) || id:ebi-a-GCST90017001	IGF-1-male	ebi-a-GCST90017001	14306	rs11644716	0.199402	0.0788155	0.0114067
exposure	Gut microbiota abundance (genus Eubacterium nodatum group id.11297) || id:ebi-a-GCST90017001	IGF-1-male	ebi-a-GCST90017001	14306	rs117104648	0.223771	0.0798259	0.00505925
exposure	Gut microbiota abundance (genus Eubacterium nodatum group id.11297) || id:ebi-a-GCST90017001	IGF-1-male	ebi-a-GCST90017001	14306	rs12035012	0.223313	0.0797844	0.0051268
exposure	Gut microbiota abundance (genus Eubacterium nodatum group id.11297) || id:ebi-a-GCST90017001	IGF-1-male	ebi-a-GCST90017001	14306	rs1204706	0.21859	0.0793024	0.00584407
exposure	Gut microbiota abundance (genus Eubacterium nodatum group id.11297) || id:ebi-a-GCST90017001	IGF-1-male	ebi-a-GCST90017001	14306	rs12048930	0.218654	0.0796715	0.00606138
exposure	Gut microbiota abundance (genus Eubacterium nodatum group id.11297) || id:ebi-a-GCST90017001	IGF-1-male	ebi-a-GCST90017001	14306	rs12332115	0.228286	0.0799161	0.00428239
exposure	Gut microbiota abundance (genus Eubacterium nodatum group id.11297) || id:ebi-a-GCST90017001	IGF-1-male	ebi-a-GCST90017001	14306	rs12454712	0.226307	0.0798399	0.00458966
exposure	Gut microbiota abundance (genus Eubacterium nodatum group id.11297) || id:ebi-a-GCST90017001	IGF-1-male	ebi-a-GCST90017001	14306	rs1260326	0.239543	0.0801309	0.00279527
exposure	Gut microbiota abundance (genus Eubacterium nodatum group id.11297) || id:ebi-a-GCST90017001	IGF-1-male	ebi-a-GCST90017001	14306	rs12699415	0.223225	0.079783	0.00514357
exposure	Gut microbiota abundance (genus Eubacterium nodatum group id.11297) || id:ebi-a-GCST90017001	IGF-1-male	ebi-a-GCST90017001	14306	rs12719815	0.223688	0.0797665	0.00504289
exposure	Gut microbiota abundance (genus Eubacterium nodatum group id.11297) || id:ebi-a-GCST90017001	IGF-1-male	ebi-a-GCST90017001	14306	rs12749024	0.239739	0.0799025	0.00269633
exposure	Gut microbiota abundance (genus Eubacterium nodatum group id.11297) || id:ebi-a-GCST90017001	IGF-1-male	ebi-a-GCST90017001	14306	rs12780653	0.226038	0.0798023	0.00461894
exposure	Gut microbiota abundance (genus Eubacterium nodatum group id.11297) || id:ebi-a-GCST90017001	IGF-1-male	ebi-a-GCST90017001	14306	rs12935465	0.223703	0.0797805	0.00504756
exposure	Gut microbiota abundance (genus Eubacterium nodatum group id.11297) || id:ebi-a-GCST90017001	IGF-1-male	ebi-a-GCST90017001	14306	rs12975366	0.227186	0.0797755	0.00440206
exposure	Gut microbiota abundance (genus Eubacterium nodatum group id.11297) || id:ebi-a-GCST90017001	IGF-1-male	ebi-a-GCST90017001	14306	rs13073970	0.220344	0.0795058	0.00558113
exposure	Gut microbiota abundance (genus Eubacterium nodatum group id.11297) || id:ebi-a-GCST90017001	IGF-1-male	ebi-a-GCST90017001	14306	rs13088318	0.222259	0.0801275	0.00554033
exposure	Gut microbiota abundance (genus Eubacterium nodatum group id.11297) || id:ebi-a-GCST90017001	IGF-1-male	ebi-a-GCST90017001	14306	rs13282738	0.229429	0.0796853	0.00398693
exposure	Gut microbiota abundance (genus Eubacterium nodatum group id.11297) || id:ebi-a-GCST90017001	IGF-1-male	ebi-a-GCST90017001	14306	rs13379043	0.232155	0.079615	0.00354583
exposure	Gut microbiota abundance (genus Eubacterium nodatum group id.11297) || id:ebi-a-GCST90017001	IGF-1-male	ebi-a-GCST90017001	14306	rs1465529	0.220675	0.0794657	0.00548656
exposure	Gut microbiota abundance (genus Eubacterium nodatum group id.11297) || id:ebi-a-GCST90017001	IGF-1-male	ebi-a-GCST90017001	14306	rs1495741	0.212504	0.0786138	0.00686892
exposure	Gut microbiota abundance (genus Eubacterium nodatum group id.11297) || id:ebi-a-GCST90017001	IGF-1-male	ebi-a-GCST90017001	14306	rs17265513	0.216092	0.0792296	0.00638327
exposure	Gut microbiota abundance (genus Eubacterium nodatum group id.11297) || id:ebi-a-GCST90017001	IGF-1-male	ebi-a-GCST90017001	14306	rs17274750	0.225286	0.0798725	0.00479385
exposure	Gut microbiota abundance (genus Eubacterium nodatum group id.11297) || id:ebi-a-GCST90017001	IGF-1-male	ebi-a-GCST90017001	14306	rs17597619	0.229082	0.0802607	0.00431415
exposure	Gut microbiota abundance (genus Eubacterium nodatum group id.11297) || id:ebi-a-GCST90017001	IGF-1-male	ebi-a-GCST90017001	14306	rs1832007	0.228271	0.0798205	0.00423908
exposure	Gut microbiota abundance (genus Eubacterium nodatum group id.11297) || id:ebi-a-GCST90017001	IGF-1-male	ebi-a-GCST90017001	14306	rs1880318	0.202893	0.0781254	0.00940375
exposure	Gut microbiota abundance (genus Eubacterium nodatum group id.11297) || id:ebi-a-GCST90017001	IGF-1-male	ebi-a-GCST90017001	14306	rs2005172	0.213834	0.079375	0.00706054
exposure	Gut microbiota abundance (genus Eubacterium nodatum group id.11297) || id:ebi-a-GCST90017001	IGF-1-male	ebi-a-GCST90017001	14306	rs2268879	0.222232	0.079656	0.00527253
exposure	Gut microbiota abundance (genus Eubacterium nodatum group id.11297) || id:ebi-a-GCST90017001	IGF-1-male	ebi-a-GCST90017001	14306	rs2271997	0.230849	0.079519	0.0036953
exposure	Gut microbiota abundance (genus Eubacterium nodatum group id.11297) || id:ebi-a-GCST90017001	IGF-1-male	ebi-a-GCST90017001	14306	rs2293889	0.231377	0.0796538	0.00367508
exposure	Gut microbiota abundance (genus Eubacterium nodatum group id.11297) || id:ebi-a-GCST90017001	IGF-1-male	ebi-a-GCST90017001	14306	rs2358184	0.22577	0.0799562	0.00474771
exposure	Gut microbiota abundance (genus Eubacterium nodatum group id.11297) || id:ebi-a-GCST90017001	IGF-1-male	ebi-a-GCST90017001	14306	rs2511177	0.225881	0.0798584	0.0046764
exposure	Gut microbiota abundance (genus Eubacterium nodatum group id.11297) || id:ebi-a-GCST90017001	IGF-1-male	ebi-a-GCST90017001	14306	rs258769	0.222979	0.0797614	0.00518084
exposure	Gut microbiota abundance (genus Eubacterium nodatum group id.11297) || id:ebi-a-GCST90017001	IGF-1-male	ebi-a-GCST90017001	14306	rs2856321	0.236128	0.077956	0.00245368
exposure	Gut microbiota abundance (genus Eubacterium nodatum group id.11297) || id:ebi-a-GCST90017001	IGF-1-male	ebi-a-GCST90017001	14306	rs295263	0.21985	0.079658	0.00578145
exposure	Gut microbiota abundance (genus Eubacterium nodatum group id.11297) || id:ebi-a-GCST90017001	IGF-1-male	ebi-a-GCST90017001	14306	rs2974433	0.215774	0.0799435	0.006953
exposure	Gut microbiota abundance (genus Eubacterium nodatum group id.11297) || id:ebi-a-GCST90017001	IGF-1-male	ebi-a-GCST90017001	14306	rs298439	0.220064	0.0794345	0.00559911
exposure	Gut microbiota abundance (genus Eubacterium nodatum group id.11297) || id:ebi-a-GCST90017001	IGF-1-male	ebi-a-GCST90017001	14306	rs3136512	0.230608	0.0794593	0.00370537
exposure	Gut microbiota abundance (genus Eubacterium nodatum group id.11297) || id:ebi-a-GCST90017001	IGF-1-male	ebi-a-GCST90017001	14306	rs315262	0.226124	0.0798895	0.00464803
exposure	Gut microbiota abundance (genus Eubacterium nodatum group id.11297) || id:ebi-a-GCST90017001	IGF-1-male	ebi-a-GCST90017001	14306	rs33428	0.21942	0.0792685	0.00563914
exposure	Gut microbiota abundance (genus Eubacterium nodatum group id.11297) || id:ebi-a-GCST90017001	IGF-1-male	ebi-a-GCST90017001	14306	rs34707604	0.223315	0.0803606	0.0054542
exposure	Gut microbiota abundance (genus Eubacterium nodatum group id.11297) || id:ebi-a-GCST90017001	IGF-1-male	ebi-a-GCST90017001	14306	rs35797419	0.224402	0.0801893	0.00513559
exposure	Gut microbiota abundance (genus Eubacterium nodatum group id.11297) || id:ebi-a-GCST90017001	IGF-1-male	ebi-a-GCST90017001	14306	rs36086195	0.225267	0.0798768	0.00479958
exposure	Gut microbiota abundance (genus Eubacterium nodatum group id.11297) || id:ebi-a-GCST90017001	IGF-1-male	ebi-a-GCST90017001	14306	rs3734187	0.215124	0.0794394	0.00676842
exposure	Gut microbiota abundance (genus Eubacterium nodatum group id.11297) || id:ebi-a-GCST90017001	IGF-1-male	ebi-a-GCST90017001	14306	rs3842763	0.217935	0.0812093	0.00728286
exposure	Gut microbiota abundance (genus Eubacterium nodatum group id.11297) || id:ebi-a-GCST90017001	IGF-1-male	ebi-a-GCST90017001	14306	rs395962	0.22759	0.0801441	0.00451474
exposure	Gut microbiota abundance (genus Eubacterium nodatum group id.11297) || id:ebi-a-GCST90017001	IGF-1-male	ebi-a-GCST90017001	14306	rs4075482	0.225726	0.0798366	0.00469341
exposure	Gut microbiota abundance (genus Eubacterium nodatum group id.11297) || id:ebi-a-GCST90017001	IGF-1-male	ebi-a-GCST90017001	14306	rs4418728	0.232811	0.0794301	0.00337848
exposure	Gut microbiota abundance (genus Eubacterium nodatum group id.11297) || id:ebi-a-GCST90017001	IGF-1-male	ebi-a-GCST90017001	14306	rs4431000	0.220881	0.0796331	0.00554172
exposure	Gut microbiota abundance (genus Eubacterium nodatum group id.11297) || id:ebi-a-GCST90017001	IGF-1-male	ebi-a-GCST90017001	14306	rs4689088	0.232585	0.079609	0.00348248
exposure	Gut microbiota abundance (genus Eubacterium nodatum group id.11297) || id:ebi-a-GCST90017001	IGF-1-male	ebi-a-GCST90017001	14306	rs469864	0.259649	0.0793518	0.00106743
exposure	Gut microbiota abundance (genus Eubacterium nodatum group id.11297) || id:ebi-a-GCST90017001	IGF-1-male	ebi-a-GCST90017001	14306	rs4709989	0.222859	0.0797492	0.00519811
exposure	Gut microbiota abundance (genus Eubacterium nodatum group id.11297) || id:ebi-a-GCST90017001	IGF-1-male	ebi-a-GCST90017001	14306	rs4727799	0.219212	0.0794324	0.0057849
exposure	Gut microbiota abundance (genus Eubacterium nodatum group id.11297) || id:ebi-a-GCST90017001	IGF-1-male	ebi-a-GCST90017001	14306	rs4738684	0.231436	0.0797783	0.00371992
exposure	Gut microbiota abundance (genus Eubacterium nodatum group id.11297) || id:ebi-a-GCST90017001	IGF-1-male	ebi-a-GCST90017001	14306	rs4823173	0.219792	0.0796453	0.00578672
exposure	Gut microbiota abundance (genus Eubacterium nodatum group id.11297) || id:ebi-a-GCST90017001	IGF-1-male	ebi-a-GCST90017001	14306	rs4888163	0.217207	0.0791201	0.00604596
exposure	Gut microbiota abundance (genus Eubacterium nodatum group id.11297) || id:ebi-a-GCST90017001	IGF-1-male	ebi-a-GCST90017001	14306	rs4946936	0.230515	0.0803761	0.00413126
exposure	Gut microbiota abundance (genus Eubacterium nodatum group id.11297) || id:ebi-a-GCST90017001	IGF-1-male	ebi-a-GCST90017001	14306	rs4988501	0.226328	0.079936	0.00463494
exposure	Gut microbiota abundance (genus Eubacterium nodatum group id.11297) || id:ebi-a-GCST90017001	IGF-1-male	ebi-a-GCST90017001	14306	rs55681913	0.219856	0.0800305	0.00601158
exposure	Gut microbiota abundance (genus Eubacterium nodatum group id.11297) || id:ebi-a-GCST90017001	IGF-1-male	ebi-a-GCST90017001	14306	rs55717031	0.222983	0.0802943	0.00548509
exposure	Gut microbiota abundance (genus Eubacterium nodatum group id.11297) || id:ebi-a-GCST90017001	IGF-1-male	ebi-a-GCST90017001	14306	rs56958645	0.234939	0.0788019	0.00286942
exposure	Gut microbiota abundance (genus Eubacterium nodatum group id.11297) || id:ebi-a-GCST90017001	IGF-1-male	ebi-a-GCST90017001	14306	rs572169	0.249527	0.0792796	0.00164709
exposure	Gut microbiota abundance (genus Eubacterium nodatum group id.11297) || id:ebi-a-GCST90017001	IGF-1-male	ebi-a-GCST90017001	14306	rs5742653	0.227122	0.0811466	0.00512759
exposure	Gut microbiota abundance (genus Eubacterium nodatum group id.11297) || id:ebi-a-GCST90017001	IGF-1-male	ebi-a-GCST90017001	14306	rs5742915	0.2288	0.0799162	0.00419651
exposure	Gut microbiota abundance (genus Eubacterium nodatum group id.11297) || id:ebi-a-GCST90017001	IGF-1-male	ebi-a-GCST90017001	14306	rs599839	0.215925	0.0792401	0.00643112
exposure	Gut microbiota abundance (genus Eubacterium nodatum group id.11297) || id:ebi-a-GCST90017001	IGF-1-male	ebi-a-GCST90017001	14306	rs60808650	0.224575	0.0801129	0.00505929
exposure	Gut microbiota abundance (genus Eubacterium nodatum group id.11297) || id:ebi-a-GCST90017001	IGF-1-male	ebi-a-GCST90017001	14306	rs613334	0.224656	0.0798425	0.00489692
exposure	Gut microbiota abundance (genus Eubacterium nodatum group id.11297) || id:ebi-a-GCST90017001	IGF-1-male	ebi-a-GCST90017001	14306	rs62011346	0.223983	0.0798063	0.0050069
exposure	Gut microbiota abundance (genus Eubacterium nodatum group id.11297) || id:ebi-a-GCST90017001	IGF-1-male	ebi-a-GCST90017001	14306	rs6503533	0.223632	0.0798452	0.00509735
exposure	Gut microbiota abundance (genus Eubacterium nodatum group id.11297) || id:ebi-a-GCST90017001	IGF-1-male	ebi-a-GCST90017001	14306	rs6510177	0.22585	0.0798999	0.00470359
exposure	Gut microbiota abundance (genus Eubacterium nodatum group id.11297) || id:ebi-a-GCST90017001	IGF-1-male	ebi-a-GCST90017001	14306	rs6519133	0.225962	0.0798925	0.00467929
exposure	Gut microbiota abundance (genus Eubacterium nodatum group id.11297) || id:ebi-a-GCST90017001	IGF-1-male	ebi-a-GCST90017001	14306	rs6551280	0.227815	0.0796861	0.00425109
exposure	Gut microbiota abundance (genus Eubacterium nodatum group id.11297) || id:ebi-a-GCST90017001	IGF-1-male	ebi-a-GCST90017001	14306	rs6561323	0.224912	0.0798404	0.00484721
exposure	Gut microbiota abundance (genus Eubacterium nodatum group id.11297) || id:ebi-a-GCST90017001	IGF-1-male	ebi-a-GCST90017001	14306	rs6573307	0.228003	0.0798058	0.00427702
exposure	Gut microbiota abundance (genus Eubacterium nodatum group id.11297) || id:ebi-a-GCST90017001	IGF-1-male	ebi-a-GCST90017001	14306	rs6602909	0.223398	0.0797572	0.00509486
exposure	Gut microbiota abundance (genus Eubacterium nodatum group id.11297) || id:ebi-a-GCST90017001	IGF-1-male	ebi-a-GCST90017001	14306	rs6603976	0.226296	0.0799789	0.00466283
exposure	Gut microbiota abundance (genus Eubacterium nodatum group id.11297) || id:ebi-a-GCST90017001	IGF-1-male	ebi-a-GCST90017001	14306	rs668871	0.226908	0.0801099	0.00461914
exposure	Gut microbiota abundance (genus Eubacterium nodatum group id.11297) || id:ebi-a-GCST90017001	IGF-1-male	ebi-a-GCST90017001	14306	rs6706968	0.235373	0.0792433	0.00297552
exposure	Gut microbiota abundance (genus Eubacterium nodatum group id.11297) || id:ebi-a-GCST90017001	IGF-1-male	ebi-a-GCST90017001	14306	rs6975330	0.223632	0.0799177	0.00513762
exposure	Gut microbiota abundance (genus Eubacterium nodatum group id.11297) || id:ebi-a-GCST90017001	IGF-1-male	ebi-a-GCST90017001	14306	rs7139232	0.225697	0.0798394	0.00470019
exposure	Gut microbiota abundance (genus Eubacterium nodatum group id.11297) || id:ebi-a-GCST90017001	IGF-1-male	ebi-a-GCST90017001	14306	rs7228277	0.218252	0.0791175	0.00580541
exposure	Gut microbiota abundance (genus Eubacterium nodatum group id.11297) || id:ebi-a-GCST90017001	IGF-1-male	ebi-a-GCST90017001	14306	rs7280982	0.222771	0.0803372	0.00555514
exposure	Gut microbiota abundance (genus Eubacterium nodatum group id.11297) || id:ebi-a-GCST90017001	IGF-1-male	ebi-a-GCST90017001	14306	rs72833287	0.230088	0.0794065	0.00376034
exposure	Gut microbiota abundance (genus Eubacterium nodatum group id.11297) || id:ebi-a-GCST90017001	IGF-1-male	ebi-a-GCST90017001	14306	rs73125628	0.217035	0.0799467	0.00663263
exposure	Gut microbiota abundance (genus Eubacterium nodatum group id.11297) || id:ebi-a-GCST90017001	IGF-1-male	ebi-a-GCST90017001	14306	rs73238159	0.223917	0.0798564	0.00504732
exposure	Gut microbiota abundance (genus Eubacterium nodatum group id.11297) || id:ebi-a-GCST90017001	IGF-1-male	ebi-a-GCST90017001	14306	rs7381453	0.21817	0.0802346	0.00654493
exposure	Gut microbiota abundance (genus Eubacterium nodatum group id.11297) || id:ebi-a-GCST90017001	IGF-1-male	ebi-a-GCST90017001	14306	rs7612543	0.232099	0.0792218	0.00339246
exposure	Gut microbiota abundance (genus Eubacterium nodatum group id.11297) || id:ebi-a-GCST90017001	IGF-1-male	ebi-a-GCST90017001	14306	rs7719168	0.213512	0.0776178	0.00594484
exposure	Gut microbiota abundance (genus Eubacterium nodatum group id.11297) || id:ebi-a-GCST90017001	IGF-1-male	ebi-a-GCST90017001	14306	rs80028338	0.22667	0.0799691	0.00459012
exposure	Gut microbiota abundance (genus Eubacterium nodatum group id.11297) || id:ebi-a-GCST90017001	IGF-1-male	ebi-a-GCST90017001	14306	rs8059803	0.244366	0.0782626	0.00179392
exposure	Gut microbiota abundance (genus Eubacterium nodatum group id.11297) || id:ebi-a-GCST90017001	IGF-1-male	ebi-a-GCST90017001	14306	rs8062941	0.22437	0.0798627	0.00496259
exposure	Gut microbiota abundance (genus Eubacterium nodatum group id.11297) || id:ebi-a-GCST90017001	IGF-1-male	ebi-a-GCST90017001	14306	rs8070773	0.227685	0.0797289	0.00429372
exposure	Gut microbiota abundance (genus Eubacterium nodatum group id.11297) || id:ebi-a-GCST90017001	IGF-1-male	ebi-a-GCST90017001	14306	rs8075153	0.228277	0.0797452	0.00420206
exposure	Gut microbiota abundance (genus Eubacterium nodatum group id.11297) || id:ebi-a-GCST90017001	IGF-1-male	ebi-a-GCST90017001	14306	rs8105174	0.241436	0.079055	0.00225791
exposure	Gut microbiota abundance (genus Eubacterium nodatum group id.11297) || id:ebi-a-GCST90017001	IGF-1-male	ebi-a-GCST90017001	14306	rs823094	0.227515	0.0797248	0.00432068
exposure	Gut microbiota abundance (genus Eubacterium nodatum group id.11297) || id:ebi-a-GCST90017001	IGF-1-male	ebi-a-GCST90017001	14306	rs858519	0.221298	0.0796924	0.00548796
exposure	Gut microbiota abundance (genus Eubacterium nodatum group id.11297) || id:ebi-a-GCST90017001	IGF-1-male	ebi-a-GCST90017001	14306	rs876375	0.231554	0.0796272	0.00363781
exposure	Gut microbiota abundance (genus Eubacterium nodatum group id.11297) || id:ebi-a-GCST90017001	IGF-1-male	ebi-a-GCST90017001	14306	rs878371	0.22281	0.0798497	0.00526482
exposure	Gut microbiota abundance (genus Eubacterium nodatum group id.11297) || id:ebi-a-GCST90017001	IGF-1-male	ebi-a-GCST90017001	14306	rs895893	0.217655	0.0795262	0.00620222
exposure	Gut microbiota abundance (genus Eubacterium nodatum group id.11297) || id:ebi-a-GCST90017001	IGF-1-male	ebi-a-GCST90017001	14306	rs9329231	0.224545	0.0798186	0.00490516
exposure	Gut microbiota abundance (genus Eubacterium nodatum group id.11297) || id:ebi-a-GCST90017001	IGF-1-male	ebi-a-GCST90017001	14306	rs9379822	0.242818	0.0789198	0.00209254
exposure	Gut microbiota abundance (genus Eubacterium nodatum group id.11297) || id:ebi-a-GCST90017001	IGF-1-male	ebi-a-GCST90017001	14306	rs9398805	0.216384	0.0815788	0.00799075
exposure	Gut microbiota abundance (genus Eubacterium nodatum group id.11297) || id:ebi-a-GCST90017001	IGF-1-male	ebi-a-GCST90017001	14306	rs9470825	0.229265	0.0797394	0.00403805
exposure	Gut microbiota abundance (genus Eubacterium nodatum group id.11297) || id:ebi-a-GCST90017001	IGF-1-male	ebi-a-GCST90017001	14306	rs9630085	0.224069	0.0797806	0.00497638
exposure	Gut microbiota abundance (genus Eubacterium nodatum group id.11297) || id:ebi-a-GCST90017001	IGF-1-male	ebi-a-GCST90017001	14306	rs9738365	0.2485	0.0799176	0.00187437
exposure	Gut microbiota abundance (genus Eubacterium nodatum group id.11297) || id:ebi-a-GCST90017001	IGF-1-male	ebi-a-GCST90017001	14306	rs9787076	0.227836	0.0797878	0.00429661
exposure	Gut microbiota abundance (genus Eubacterium nodatum group id.11297) || id:ebi-a-GCST90017001	IGF-1-male	ebi-a-GCST90017001	14306	All	0.225227	0.0793362	0.00452711
exposure	Gut microbiota abundance (genus Eubacterium xylanophilum group id.14375) || id:ebi-a-GCST90017006	IGF-1-male	ebi-a-GCST90017006	14306	rs10156602	0.0761046	0.0378357	0.0442782
exposure	Gut microbiota abundance (genus Eubacterium xylanophilum group id.14375) || id:ebi-a-GCST90017006	IGF-1-male	ebi-a-GCST90017006	14306	rs1037169	0.0742208	0.0378477	0.0498748
exposure	Gut microbiota abundance (genus Eubacterium xylanophilum group id.14375) || id:ebi-a-GCST90017006	IGF-1-male	ebi-a-GCST90017006	14306	rs10507482	0.0751455	0.0379969	0.0479654
exposure	Gut microbiota abundance (genus Eubacterium xylanophilum group id.14375) || id:ebi-a-GCST90017006	IGF-1-male	ebi-a-GCST90017006	14306	rs1055582	0.0711059	0.0377846	0.0598532
exposure	Gut microbiota abundance (genus Eubacterium xylanophilum group id.14375) || id:ebi-a-GCST90017006	IGF-1-male	ebi-a-GCST90017006	14306	rs10821719	0.0724912	0.0377133	0.0545845
exposure	Gut microbiota abundance (genus Eubacterium xylanophilum group id.14375) || id:ebi-a-GCST90017006	IGF-1-male	ebi-a-GCST90017006	14306	rs10869022	0.0807691	0.0372117	0.0299667
exposure	Gut microbiota abundance (genus Eubacterium xylanophilum group id.14375) || id:ebi-a-GCST90017006	IGF-1-male	ebi-a-GCST90017006	14306	rs1112847	0.0747676	0.0378454	0.0481996
exposure	Gut microbiota abundance (genus Eubacterium xylanophilum group id.14375) || id:ebi-a-GCST90017006	IGF-1-male	ebi-a-GCST90017006	14306	rs112293610	0.0768097	0.0377602	0.0419371
exposure	Gut microbiota abundance (genus Eubacterium xylanophilum group id.14375) || id:ebi-a-GCST90017006	IGF-1-male	ebi-a-GCST90017006	14306	rs11242236	0.0678248	0.037317	0.0691357
exposure	Gut microbiota abundance (genus Eubacterium xylanophilum group id.14375) || id:ebi-a-GCST90017006	IGF-1-male	ebi-a-GCST90017006	14306	rs1127313	0.0756934	0.0378222	0.0453606
exposure	Gut microbiota abundance (genus Eubacterium xylanophilum group id.14375) || id:ebi-a-GCST90017006	IGF-1-male	ebi-a-GCST90017006	14306	rs1150973	0.0787612	0.0375783	0.0360889
exposure	Gut microbiota abundance (genus Eubacterium xylanophilum group id.14375) || id:ebi-a-GCST90017006	IGF-1-male	ebi-a-GCST90017006	14306	rs11620783	0.0763858	0.0378221	0.0434241
exposure	Gut microbiota abundance (genus Eubacterium xylanophilum group id.14375) || id:ebi-a-GCST90017006	IGF-1-male	ebi-a-GCST90017006	14306	rs11644716	0.0723523	0.0381362	0.0578004
exposure	Gut microbiota abundance (genus Eubacterium xylanophilum group id.14375) || id:ebi-a-GCST90017006	IGF-1-male	ebi-a-GCST90017006	14306	rs117104648	0.0705344	0.0374391	0.0595677
exposure	Gut microbiota abundance (genus Eubacterium xylanophilum group id.14375) || id:ebi-a-GCST90017006	IGF-1-male	ebi-a-GCST90017006	14306	rs12035012	0.0710033	0.0375065	0.0583452
exposure	Gut microbiota abundance (genus Eubacterium xylanophilum group id.14375) || id:ebi-a-GCST90017006	IGF-1-male	ebi-a-GCST90017006	14306	rs1204706	0.0695992	0.0372408	0.061637
exposure	Gut microbiota abundance (genus Eubacterium xylanophilum group id.14375) || id:ebi-a-GCST90017006	IGF-1-male	ebi-a-GCST90017006	14306	rs12048930	0.0750852	0.0379143	0.0476592
exposure	Gut microbiota abundance (genus Eubacterium xylanophilum group id.14375) || id:ebi-a-GCST90017006	IGF-1-male	ebi-a-GCST90017006	14306	rs12332115	0.0751435	0.0379102	0.0474629
exposure	Gut microbiota abundance (genus Eubacterium xylanophilum group id.14375) || id:ebi-a-GCST90017006	IGF-1-male	ebi-a-GCST90017006	14306	rs12454712	0.0775233	0.0376214	0.0393394
exposure	Gut microbiota abundance (genus Eubacterium xylanophilum group id.14375) || id:ebi-a-GCST90017006	IGF-1-male	ebi-a-GCST90017006	14306	rs1260326	0.0617165	0.0374104	0.0990015
exposure	Gut microbiota abundance (genus Eubacterium xylanophilum group id.14375) || id:ebi-a-GCST90017006	IGF-1-male	ebi-a-GCST90017006	14306	rs12699415	0.0775758	0.0375773	0.0389767
exposure	Gut microbiota abundance (genus Eubacterium xylanophilum group id.14375) || id:ebi-a-GCST90017006	IGF-1-male	ebi-a-GCST90017006	14306	rs12719815	0.0775445	0.0375016	0.0386625
exposure	Gut microbiota abundance (genus Eubacterium xylanophilum group id.14375) || id:ebi-a-GCST90017006	IGF-1-male	ebi-a-GCST90017006	14306	rs12749024	0.076724	0.0380975	0.0440216
exposure	Gut microbiota abundance (genus Eubacterium xylanophilum group id.14375) || id:ebi-a-GCST90017006	IGF-1-male	ebi-a-GCST90017006	14306	rs12780653	0.0743382	0.0378366	0.0494468
exposure	Gut microbiota abundance (genus Eubacterium xylanophilum group id.14375) || id:ebi-a-GCST90017006	IGF-1-male	ebi-a-GCST90017006	14306	rs12935465	0.0749505	0.0378333	0.047583
exposure	Gut microbiota abundance (genus Eubacterium xylanophilum group id.14375) || id:ebi-a-GCST90017006	IGF-1-male	ebi-a-GCST90017006	14306	rs12975366	0.073333	0.037809	0.0524325
exposure	Gut microbiota abundance (genus Eubacterium xylanophilum group id.14375) || id:ebi-a-GCST90017006	IGF-1-male	ebi-a-GCST90017006	14306	rs13073970	0.0735451	0.037826	0.0518591
exposure	Gut microbiota abundance (genus Eubacterium xylanophilum group id.14375) || id:ebi-a-GCST90017006	IGF-1-male	ebi-a-GCST90017006	14306	rs13088318	0.0782541	0.0378638	0.0387599
exposure	Gut microbiota abundance (genus Eubacterium xylanophilum group id.14375) || id:ebi-a-GCST90017006	IGF-1-male	ebi-a-GCST90017006	14306	rs13282738	0.0756377	0.0378397	0.0456192
exposure	Gut microbiota abundance (genus Eubacterium xylanophilum group id.14375) || id:ebi-a-GCST90017006	IGF-1-male	ebi-a-GCST90017006	14306	rs13379043	0.076365	0.037858	0.0436805
exposure	Gut microbiota abundance (genus Eubacterium xylanophilum group id.14375) || id:ebi-a-GCST90017006	IGF-1-male	ebi-a-GCST90017006	14306	rs1465529	0.0741194	0.0378341	0.050105
exposure	Gut microbiota abundance (genus Eubacterium xylanophilum group id.14375) || id:ebi-a-GCST90017006	IGF-1-male	ebi-a-GCST90017006	14306	rs1495741	0.0716765	0.0377724	0.0577501
exposure	Gut microbiota abundance (genus Eubacterium xylanophilum group id.14375) || id:ebi-a-GCST90017006	IGF-1-male	ebi-a-GCST90017006	14306	rs17265513	0.073612	0.0378811	0.0519873
exposure	Gut microbiota abundance (genus Eubacterium xylanophilum group id.14375) || id:ebi-a-GCST90017006	IGF-1-male	ebi-a-GCST90017006	14306	rs17274750	0.0754594	0.0378403	0.046135
exposure	Gut microbiota abundance (genus Eubacterium xylanophilum group id.14375) || id:ebi-a-GCST90017006	IGF-1-male	ebi-a-GCST90017006	14306	rs17597619	0.0772048	0.0380105	0.0422401
exposure	Gut microbiota abundance (genus Eubacterium xylanophilum group id.14375) || id:ebi-a-GCST90017006	IGF-1-male	ebi-a-GCST90017006	14306	rs1832007	0.0724198	0.0378048	0.055413
exposure	Gut microbiota abundance (genus Eubacterium xylanophilum group id.14375) || id:ebi-a-GCST90017006	IGF-1-male	ebi-a-GCST90017006	14306	rs1880318	0.0805001	0.0377121	0.0327939
exposure	Gut microbiota abundance (genus Eubacterium xylanophilum group id.14375) || id:ebi-a-GCST90017006	IGF-1-male	ebi-a-GCST90017006	14306	rs2005172	0.0692146	0.0376591	0.0660734
exposure	Gut microbiota abundance (genus Eubacterium xylanophilum group id.14375) || id:ebi-a-GCST90017006	IGF-1-male	ebi-a-GCST90017006	14306	rs2268879	0.0754721	0.0378016	0.0458759
exposure	Gut microbiota abundance (genus Eubacterium xylanophilum group id.14375) || id:ebi-a-GCST90017006	IGF-1-male	ebi-a-GCST90017006	14306	rs2271997	0.075355	0.0378498	0.0464921
exposure	Gut microbiota abundance (genus Eubacterium xylanophilum group id.14375) || id:ebi-a-GCST90017006	IGF-1-male	ebi-a-GCST90017006	14306	rs2293889	0.0712352	0.037731	0.0590294
exposure	Gut microbiota abundance (genus Eubacterium xylanophilum group id.14375) || id:ebi-a-GCST90017006	IGF-1-male	ebi-a-GCST90017006	14306	rs2358184	0.0742171	0.0379037	0.0502247
exposure	Gut microbiota abundance (genus Eubacterium xylanophilum group id.14375) || id:ebi-a-GCST90017006	IGF-1-male	ebi-a-GCST90017006	14306	rs2511177	0.0714594	0.0376488	0.0576891
exposure	Gut microbiota abundance (genus Eubacterium xylanophilum group id.14375) || id:ebi-a-GCST90017006	IGF-1-male	ebi-a-GCST90017006	14306	rs258769	0.0746	0.0378486	0.0487226
exposure	Gut microbiota abundance (genus Eubacterium xylanophilum group id.14375) || id:ebi-a-GCST90017006	IGF-1-male	ebi-a-GCST90017006	14306	rs2856321	0.0733195	0.0378004	0.0524222
exposure	Gut microbiota abundance (genus Eubacterium xylanophilum group id.14375) || id:ebi-a-GCST90017006	IGF-1-male	ebi-a-GCST90017006	14306	rs295263	0.0784364	0.0375797	0.0368701
exposure	Gut microbiota abundance (genus Eubacterium xylanophilum group id.14375) || id:ebi-a-GCST90017006	IGF-1-male	ebi-a-GCST90017006	14306	rs2974433	0.0721154	0.0380176	0.0578421
exposure	Gut microbiota abundance (genus Eubacterium xylanophilum group id.14375) || id:ebi-a-GCST90017006	IGF-1-male	ebi-a-GCST90017006	14306	rs298439	0.0719051	0.0376507	0.05616
exposure	Gut microbiota abundance (genus Eubacterium xylanophilum group id.14375) || id:ebi-a-GCST90017006	IGF-1-male	ebi-a-GCST90017006	14306	rs3136512	0.0718033	0.0376585	0.0565597
exposure	Gut microbiota abundance (genus Eubacterium xylanophilum group id.14375) || id:ebi-a-GCST90017006	IGF-1-male	ebi-a-GCST90017006	14306	rs315262	0.0766033	0.0377868	0.0426371
exposure	Gut microbiota abundance (genus Eubacterium xylanophilum group id.14375) || id:ebi-a-GCST90017006	IGF-1-male	ebi-a-GCST90017006	14306	rs33428	0.0775682	0.0375224	0.0387104
exposure	Gut microbiota abundance (genus Eubacterium xylanophilum group id.14375) || id:ebi-a-GCST90017006	IGF-1-male	ebi-a-GCST90017006	14306	rs34707604	0.0682848	0.0378586	0.071281
exposure	Gut microbiota abundance (genus Eubacterium xylanophilum group id.14375) || id:ebi-a-GCST90017006	IGF-1-male	ebi-a-GCST90017006	14306	rs35797419	0.0832677	0.0373013	0.0255951
exposure	Gut microbiota abundance (genus Eubacterium xylanophilum group id.14375) || id:ebi-a-GCST90017006	IGF-1-male	ebi-a-GCST90017006	14306	rs36086195	0.0752128	0.0378557	0.0469414
exposure	Gut microbiota abundance (genus Eubacterium xylanophilum group id.14375) || id:ebi-a-GCST90017006	IGF-1-male	ebi-a-GCST90017006	14306	rs3734187	0.0715843	0.0378446	0.0585534
exposure	Gut microbiota abundance (genus Eubacterium xylanophilum group id.14375) || id:ebi-a-GCST90017006	IGF-1-male	ebi-a-GCST90017006	14306	rs3842763	0.0743835	0.0385286	0.0535319
exposure	Gut microbiota abundance (genus Eubacterium xylanophilum group id.14375) || id:ebi-a-GCST90017006	IGF-1-male	ebi-a-GCST90017006	14306	rs395962	0.0715107	0.0379219	0.0593303
exposure	Gut microbiota abundance (genus Eubacterium xylanophilum group id.14375) || id:ebi-a-GCST90017006	IGF-1-male	ebi-a-GCST90017006	14306	rs4075482	0.0730541	0.0377957	0.0532522
exposure	Gut microbiota abundance (genus Eubacterium xylanophilum group id.14375) || id:ebi-a-GCST90017006	IGF-1-male	ebi-a-GCST90017006	14306	rs4418728	0.0740916	0.0378901	0.050532
exposure	Gut microbiota abundance (genus Eubacterium xylanophilum group id.14375) || id:ebi-a-GCST90017006	IGF-1-male	ebi-a-GCST90017006	14306	rs4431000	0.0738208	0.037851	0.0511403
exposure	Gut microbiota abundance (genus Eubacterium xylanophilum group id.14375) || id:ebi-a-GCST90017006	IGF-1-male	ebi-a-GCST90017006	14306	rs4689088	0.078004	0.0377368	0.0387292
exposure	Gut microbiota abundance (genus Eubacterium xylanophilum group id.14375) || id:ebi-a-GCST90017006	IGF-1-male	ebi-a-GCST90017006	14306	rs469864	0.0742289	0.0384654	0.0536367
exposure	Gut microbiota abundance (genus Eubacterium xylanophilum group id.14375) || id:ebi-a-GCST90017006	IGF-1-male	ebi-a-GCST90017006	14306	rs4709989	0.070669	0.0374263	0.0589969
exposure	Gut microbiota abundance (genus Eubacterium xylanophilum group id.14375) || id:ebi-a-GCST90017006	IGF-1-male	ebi-a-GCST90017006	14306	rs4727799	0.0793589	0.0372559	0.0331631
exposure	Gut microbiota abundance (genus Eubacterium xylanophilum group id.14375) || id:ebi-a-GCST90017006	IGF-1-male	ebi-a-GCST90017006	14306	rs4738684	0.0701101	0.0376779	0.0627759
exposure	Gut microbiota abundance (genus Eubacterium xylanophilum group id.14375) || id:ebi-a-GCST90017006	IGF-1-male	ebi-a-GCST90017006	14306	rs4823173	0.0753079	0.037878	0.046793
exposure	Gut microbiota abundance (genus Eubacterium xylanophilum group id.14375) || id:ebi-a-GCST90017006	IGF-1-male	ebi-a-GCST90017006	14306	rs4888163	0.0756856	0.0378282	0.0454169
exposure	Gut microbiota abundance (genus Eubacterium xylanophilum group id.14375) || id:ebi-a-GCST90017006	IGF-1-male	ebi-a-GCST90017006	14306	rs4946936	0.0715849	0.0380862	0.0601691
exposure	Gut microbiota abundance (genus Eubacterium xylanophilum group id.14375) || id:ebi-a-GCST90017006	IGF-1-male	ebi-a-GCST90017006	14306	rs4988483	0.0725662	0.0381178	0.0569449
exposure	Gut microbiota abundance (genus Eubacterium xylanophilum group id.14375) || id:ebi-a-GCST90017006	IGF-1-male	ebi-a-GCST90017006	14306	rs4988501	0.074867	0.0378956	0.0481986
exposure	Gut microbiota abundance (genus Eubacterium xylanophilum group id.14375) || id:ebi-a-GCST90017006	IGF-1-male	ebi-a-GCST90017006	14306	rs55681913	0.0751099	0.0379863	0.0480092
exposure	Gut microbiota abundance (genus Eubacterium xylanophilum group id.14375) || id:ebi-a-GCST90017006	IGF-1-male	ebi-a-GCST90017006	14306	rs55717031	0.0695874	0.0378923	0.0662908
exposure	Gut microbiota abundance (genus Eubacterium xylanophilum group id.14375) || id:ebi-a-GCST90017006	IGF-1-male	ebi-a-GCST90017006	14306	rs56958645	0.0782382	0.0375506	0.037202
exposure	Gut microbiota abundance (genus Eubacterium xylanophilum group id.14375) || id:ebi-a-GCST90017006	IGF-1-male	ebi-a-GCST90017006	14306	rs572169	0.0702183	0.0381416	0.0656227
exposure	Gut microbiota abundance (genus Eubacterium xylanophilum group id.14375) || id:ebi-a-GCST90017006	IGF-1-male	ebi-a-GCST90017006	14306	rs5742653	0.0743568	0.038452	0.0531435
exposure	Gut microbiota abundance (genus Eubacterium xylanophilum group id.14375) || id:ebi-a-GCST90017006	IGF-1-male	ebi-a-GCST90017006	14306	rs5742915	0.0693427	0.0375546	0.0648264
exposure	Gut microbiota abundance (genus Eubacterium xylanophilum group id.14375) || id:ebi-a-GCST90017006	IGF-1-male	ebi-a-GCST90017006	14306	rs59360013	0.0739077	0.0378203	0.0506795
exposure	Gut microbiota abundance (genus Eubacterium xylanophilum group id.14375) || id:ebi-a-GCST90017006	IGF-1-male	ebi-a-GCST90017006	14306	rs599839	0.0785007	0.0376233	0.0369339
exposure	Gut microbiota abundance (genus Eubacterium xylanophilum group id.14375) || id:ebi-a-GCST90017006	IGF-1-male	ebi-a-GCST90017006	14306	rs60808650	0.081545	0.0374576	0.0294809
exposure	Gut microbiota abundance (genus Eubacterium xylanophilum group id.14375) || id:ebi-a-GCST90017006	IGF-1-male	ebi-a-GCST90017006	14306	rs613334	0.0751108	0.0378432	0.0471678
exposure	Gut microbiota abundance (genus Eubacterium xylanophilum group id.14375) || id:ebi-a-GCST90017006	IGF-1-male	ebi-a-GCST90017006	14306	rs61957204	0.0771008	0.0375689	0.0401452
exposure	Gut microbiota abundance (genus Eubacterium xylanophilum group id.14375) || id:ebi-a-GCST90017006	IGF-1-male	ebi-a-GCST90017006	14306	rs62011346	0.0741694	0.0378407	0.049991
exposure	Gut microbiota abundance (genus Eubacterium xylanophilum group id.14375) || id:ebi-a-GCST90017006	IGF-1-male	ebi-a-GCST90017006	14306	rs6503533	0.0779806	0.0375823	0.0379931
exposure	Gut microbiota abundance (genus Eubacterium xylanophilum group id.14375) || id:ebi-a-GCST90017006	IGF-1-male	ebi-a-GCST90017006	14306	rs6510177	0.0749562	0.0378723	0.0477955
exposure	Gut microbiota abundance (genus Eubacterium xylanophilum group id.14375) || id:ebi-a-GCST90017006	IGF-1-male	ebi-a-GCST90017006	14306	rs6519133	0.0762527	0.0378132	0.0437412
exposure	Gut microbiota abundance (genus Eubacterium xylanophilum group id.14375) || id:ebi-a-GCST90017006	IGF-1-male	ebi-a-GCST90017006	14306	rs6551280	0.074686	0.0378328	0.0483699
exposure	Gut microbiota abundance (genus Eubacterium xylanophilum group id.14375) || id:ebi-a-GCST90017006	IGF-1-male	ebi-a-GCST90017006	14306	rs6561323	0.074665	0.0378508	0.0485393
exposure	Gut microbiota abundance (genus Eubacterium xylanophilum group id.14375) || id:ebi-a-GCST90017006	IGF-1-male	ebi-a-GCST90017006	14306	rs6573307	0.0714317	0.0376726	0.0579443
exposure	Gut microbiota abundance (genus Eubacterium xylanophilum group id.14375) || id:ebi-a-GCST90017006	IGF-1-male	ebi-a-GCST90017006	14306	rs6602909	0.0748994	0.0378359	0.0477503
exposure	Gut microbiota abundance (genus Eubacterium xylanophilum group id.14375) || id:ebi-a-GCST90017006	IGF-1-male	ebi-a-GCST90017006	14306	rs6603976	0.0738934	0.0379117	0.0512846
exposure	Gut microbiota abundance (genus Eubacterium xylanophilum group id.14375) || id:ebi-a-GCST90017006	IGF-1-male	ebi-a-GCST90017006	14306	rs668871	0.0749053	0.0379794	0.0485802
exposure	Gut microbiota abundance (genus Eubacterium xylanophilum group id.14375) || id:ebi-a-GCST90017006	IGF-1-male	ebi-a-GCST90017006	14306	rs6706968	0.0763551	0.0378662	0.0437537
exposure	Gut microbiota abundance (genus Eubacterium xylanophilum group id.14375) || id:ebi-a-GCST90017006	IGF-1-male	ebi-a-GCST90017006	14306	rs6975330	0.0772319	0.0377644	0.0408452
exposure	Gut microbiota abundance (genus Eubacterium xylanophilum group id.14375) || id:ebi-a-GCST90017006	IGF-1-male	ebi-a-GCST90017006	14306	rs7139232	0.0694516	0.0371461	0.061527
exposure	Gut microbiota abundance (genus Eubacterium xylanophilum group id.14375) || id:ebi-a-GCST90017006	IGF-1-male	ebi-a-GCST90017006	14306	rs71432868	0.0738884	0.0377525	0.0503264
exposure	Gut microbiota abundance (genus Eubacterium xylanophilum group id.14375) || id:ebi-a-GCST90017006	IGF-1-male	ebi-a-GCST90017006	14306	rs7228277	0.0803426	0.0367899	0.0289751
exposure	Gut microbiota abundance (genus Eubacterium xylanophilum group id.14375) || id:ebi-a-GCST90017006	IGF-1-male	ebi-a-GCST90017006	14306	rs7280982	0.0725067	0.0380666	0.0568151
exposure	Gut microbiota abundance (genus Eubacterium xylanophilum group id.14375) || id:ebi-a-GCST90017006	IGF-1-male	ebi-a-GCST90017006	14306	rs72833287	0.0712634	0.0374506	0.0570581
exposure	Gut microbiota abundance (genus Eubacterium xylanophilum group id.14375) || id:ebi-a-GCST90017006	IGF-1-male	ebi-a-GCST90017006	14306	rs73125628	0.0754899	0.0380167	0.0470665
exposure	Gut microbiota abundance (genus Eubacterium xylanophilum group id.14375) || id:ebi-a-GCST90017006	IGF-1-male	ebi-a-GCST90017006	14306	rs73238159	0.073966	0.0378615	0.0507492
exposure	Gut microbiota abundance (genus Eubacterium xylanophilum group id.14375) || id:ebi-a-GCST90017006	IGF-1-male	ebi-a-GCST90017006	14306	rs7381453	0.0767629	0.0380674	0.0437476
exposure	Gut microbiota abundance (genus Eubacterium xylanophilum group id.14375) || id:ebi-a-GCST90017006	IGF-1-male	ebi-a-GCST90017006	14306	rs7612543	0.0753803	0.0378319	0.0463155
exposure	Gut microbiota abundance (genus Eubacterium xylanophilum group id.14375) || id:ebi-a-GCST90017006	IGF-1-male	ebi-a-GCST90017006	14306	rs7719168	0.0756499	0.037793	0.0453182
exposure	Gut microbiota abundance (genus Eubacterium xylanophilum group id.14375) || id:ebi-a-GCST90017006	IGF-1-male	ebi-a-GCST90017006	14306	rs78509281	0.0763384	0.0377359	0.0430765
exposure	Gut microbiota abundance (genus Eubacterium xylanophilum group id.14375) || id:ebi-a-GCST90017006	IGF-1-male	ebi-a-GCST90017006	14306	rs79903143	0.073741	0.0377877	0.0510028
exposure	Gut microbiota abundance (genus Eubacterium xylanophilum group id.14375) || id:ebi-a-GCST90017006	IGF-1-male	ebi-a-GCST90017006	14306	rs80028338	0.0684567	0.0373577	0.0668823
exposure	Gut microbiota abundance (genus Eubacterium xylanophilum group id.14375) || id:ebi-a-GCST90017006	IGF-1-male	ebi-a-GCST90017006	14306	rs8059803	0.0720075	0.0379192	0.0575684
exposure	Gut microbiota abundance (genus Eubacterium xylanophilum group id.14375) || id:ebi-a-GCST90017006	IGF-1-male	ebi-a-GCST90017006	14306	rs8062941	0.0775059	0.0376518	0.039543
exposure	Gut microbiota abundance (genus Eubacterium xylanophilum group id.14375) || id:ebi-a-GCST90017006	IGF-1-male	ebi-a-GCST90017006	14306	rs8070773	0.0785175	0.0373107	0.0353416
exposure	Gut microbiota abundance (genus Eubacterium xylanophilum group id.14375) || id:ebi-a-GCST90017006	IGF-1-male	ebi-a-GCST90017006	14306	rs8075153	0.0728937	0.0377953	0.053775
exposure	Gut microbiota abundance (genus Eubacterium xylanophilum group id.14375) || id:ebi-a-GCST90017006	IGF-1-male	ebi-a-GCST90017006	14306	rs8105174	0.0776961	0.0379203	0.0404686
exposure	Gut microbiota abundance (genus Eubacterium xylanophilum group id.14375) || id:ebi-a-GCST90017006	IGF-1-male	ebi-a-GCST90017006	14306	rs823094	0.0760077	0.0377569	0.0441063
exposure	Gut microbiota abundance (genus Eubacterium xylanophilum group id.14375) || id:ebi-a-GCST90017006	IGF-1-male	ebi-a-GCST90017006	14306	rs858519	0.0767306	0.037746	0.0420712
exposure	Gut microbiota abundance (genus Eubacterium xylanophilum group id.14375) || id:ebi-a-GCST90017006	IGF-1-male	ebi-a-GCST90017006	14306	rs876375	0.0740702	0.0378987	0.050651
exposure	Gut microbiota abundance (genus Eubacterium xylanophilum group id.14375) || id:ebi-a-GCST90017006	IGF-1-male	ebi-a-GCST90017006	14306	rs878371	0.0726368	0.0378163	0.0547593
exposure	Gut microbiota abundance (genus Eubacterium xylanophilum group id.14375) || id:ebi-a-GCST90017006	IGF-1-male	ebi-a-GCST90017006	14306	rs895893	0.0742468	0.0379074	0.0501553
exposure	Gut microbiota abundance (genus Eubacterium xylanophilum group id.14375) || id:ebi-a-GCST90017006	IGF-1-male	ebi-a-GCST90017006	14306	rs925813	0.0733522	0.0378492	0.0526221
exposure	Gut microbiota abundance (genus Eubacterium xylanophilum group id.14375) || id:ebi-a-GCST90017006	IGF-1-male	ebi-a-GCST90017006	14306	rs9329231	0.0710854	0.0374918	0.0579566
exposure	Gut microbiota abundance (genus Eubacterium xylanophilum group id.14375) || id:ebi-a-GCST90017006	IGF-1-male	ebi-a-GCST90017006	14306	rs9379822	0.0745998	0.0380176	0.0497341
exposure	Gut microbiota abundance (genus Eubacterium xylanophilum group id.14375) || id:ebi-a-GCST90017006	IGF-1-male	ebi-a-GCST90017006	14306	rs9398805	0.0778344	0.0386545	0.0440525
exposure	Gut microbiota abundance (genus Eubacterium xylanophilum group id.14375) || id:ebi-a-GCST90017006	IGF-1-male	ebi-a-GCST90017006	14306	rs9470825	0.0711339	0.0376555	0.0588826
exposure	Gut microbiota abundance (genus Eubacterium xylanophilum group id.14375) || id:ebi-a-GCST90017006	IGF-1-male	ebi-a-GCST90017006	14306	rs9630085	0.0725621	0.0377049	0.0542954
exposure	Gut microbiota abundance (genus Eubacterium xylanophilum group id.14375) || id:ebi-a-GCST90017006	IGF-1-male	ebi-a-GCST90017006	14306	rs9738365	0.0845566	0.0379531	0.0258857
exposure	Gut microbiota abundance (genus Eubacterium xylanophilum group id.14375) || id:ebi-a-GCST90017006	IGF-1-male	ebi-a-GCST90017006	14306	rs9787076	0.0724536	0.0377659	0.0550487
exposure	Gut microbiota abundance (genus Eubacterium xylanophilum group id.14375) || id:ebi-a-GCST90017006	IGF-1-male	ebi-a-GCST90017006	14306	All	0.074474	0.0376249	0.0477733
exposure	Gut microbiota abundance (genus Lachnospiraceae ND3007 group id.11317) || id:ebi-a-GCST90017023	IGF-1-male	ebi-a-GCST90017023	14306	rs10156602	0.0811511	0.033488	0.0153808
exposure	Gut microbiota abundance (genus Lachnospiraceae ND3007 group id.11317) || id:ebi-a-GCST90017023	IGF-1-male	ebi-a-GCST90017023	14306	rs1037169	0.0823794	0.0333382	0.0134729
exposure	Gut microbiota abundance (genus Lachnospiraceae ND3007 group id.11317) || id:ebi-a-GCST90017023	IGF-1-male	ebi-a-GCST90017023	14306	rs10507482	0.081873	0.0335776	0.0147557
exposure	Gut microbiota abundance (genus Lachnospiraceae ND3007 group id.11317) || id:ebi-a-GCST90017023	IGF-1-male	ebi-a-GCST90017023	14306	rs1055582	0.0830481	0.0334367	0.0130011
exposure	Gut microbiota abundance (genus Lachnospiraceae ND3007 group id.11317) || id:ebi-a-GCST90017023	IGF-1-male	ebi-a-GCST90017023	14306	rs10821719	0.0833577	0.0332428	0.0121574
exposure	Gut microbiota abundance (genus Lachnospiraceae ND3007 group id.11317) || id:ebi-a-GCST90017023	IGF-1-male	ebi-a-GCST90017023	14306	rs10869022	0.0788218	0.0334684	0.018517
[truncated: 246 more rows]

## Sheet: Table S7-IGFW
exposure	outcome	id.exposure	id.outcome	samplesize	SNP	b	se	p
[truncated: 268 more rows]
